# Supplementary material for: Detection of somatic copy number deletion of the CDKN2A gene by quantitative multiplex PCR for clinical practice
Source: Front Oncol. 2022 Dec 2;12:1038380. doi: 10.3389/fonc.2022.1038380 (PMC9755846; doi:10.3389/fonc.2022.1038380)
Supplement: Supplementary file 1 [file DataSheet_1.zip]

Archive with 14 entries (14 files):
- Data file-1_CDKN2A-COSMIC SNP-coordinate for 273 cell lines (1).xlsx
- Data file-2_ATM-TCGA-cancer Conan_tableviewMon Mar  8 06_53_48 2021 (1).xlsx
- Data file-3_CDKN2A-TCGA-cancer Conan_tableviewFri Mar  5 07_32_41 2021 (1).xlsx
- Data file-4_FAT1-TCGA-cancers Conan_tableviewFri Mar  5 08_33_50 2021 (1).xlsx
- Data file-5_miR31HG-TCGA-cancers Conan_tableviewFri Mar  5 07_19_56 2021.xlsx
- Data file-6_PTEN-TCGA-cancers Conan_tableviewFri Mar  5 07_39_00 2021.xlsx
- Data file-7_RB1-TCGA-cancers Conan_tableviewFri Mar  5 07_59_55 2021.xlsx
- Data file-8_CCSER1-TCGA-cancer Conan_tableviewFri Mar  5 07_59_55 2021.xlsx
- Data file-9_FHIT in Cancer Conan_tableviewFri Mar  5 07_06_22 2021.xlsx
- Data file-10_LRP1b-TCGA-cancer Conan_tableviewFri Mar  5 08_08_59 2021.xlsx
- Data file-11_WWOX-TCGA-cancer Conan_tableviewFri Mar  5 07_47_11 2021.xlsx
- Data file-12_true coordinates of interstitial CDKN2A deletion.xlsx
- Data file-13_WGS&Purity&P16-Light.xlsx
- Data file-14_CDKN2A-P14&CDR in 139 GCs.xlsx
