# Supplementary material for: Detection of somatic copy number deletion of the CDKN2A gene by quantitative multiplex PCR for clinical practice
Source: Front Oncol. 2022 Dec 2;12:1038380. doi: 10.3389/fonc.2022.1038380 (PMC9755846; doi:10.3389/fonc.2022.1038380)
Supplement: Supplementary file 1 [file DataSheet_1.zip › Data file-1_CDKN2A-COSMIC SNP-coordinate for 273 cell lines (1).xlsx]

## Sheet: study 619 (273 cell lines)
Cell ID	start	stop
MTAP	21802635	21941040
P16/CDKN2A	21967751	21975132
P14/CDKN2A	21967751	21994490
ANRIL/P15-AS1	21994790	22121093
P15/CDKN2B	22002902	22009312
AM-38	19384945	23281013
NCI-H1437	19458941	22134173
KS-1	19484462	24837610
IHH-4	19589483	23727358
LC4-1	19595964	28817959
LN-18	19682678	26187637
CAPAN-1	19731898	26069193
JHOS-2	19776821	26655687
H9	19888192	22583562
RS4-11	19888192	25047349
DK-MG	19939121	22215598
SNU-449	19994738	25737870
U-118-MG	20005450	32381010
U-87-MG	20035281	23538829
ACHN	20136174	21991924
NCI-H1755	20150577	23848520
Set2	20214741	29145267
WM1552C	20248082	22082381
BICR78	20252343	28381859
NCI-H322M	20261637	22155204
NALM-6	20300991	22140865
H2373	20309958	27271009
D-336MG	20350256	22689217
NOMO-1	20386305	31506250
PF-382	20443350	22174713
H2591	20453638	24020819
MIA-PaCa-2	20479339	23539898
GB-1	20648624	30018158
HuP-T3	20653474	24470096
SK-GT-4	20653474	22583562
H2595	20659507	29458724
REH	20677557	23118475
RERF-LC-Sq1	20700839	22408753
K-562	20756548	26590986
SU8686	20771427	22072731
VMRC-LCD	20790418	22073335
MDA-MB-231	20837856	24883181
H2731	20855323	22390664
Daoy	20887737	26603476
PEO1	20917495	23848520
NCI-H838	20921263	23309166
NCI-H2126	20940131	22943510
NCI-SNU-16	20950006	24533369
CMK	20987643	23143753
HEL	20988427	24755139
MKN45	21025827	22231936
DSH1	21041374	23596327
NCI-H2228	21041374	23538829
D-247MG	21046675	22890120
D-392MG	21093084	22005396
LB1047-RCC	21111934	22746385
LC-1-sq	21119165	23820138
Jurkat	21129720	23277926
CAL-54	21144379	22721049
GRANTA-519	21153307	22690914
H2818	21156119	22307878
MOLP-8	21156585	22235535
Hs683	21171268	25185512
BxPC-3	21191464	22907649
HCC1500	21198021	25122674
EoL-1-cell	21246385	22161353
P30-OHK	21252872	30879001
SW1088	21258109	28543421
SNU-387	21265260	24853041
TE-10	21266516	25353889
H2722	21280419	29185058
H2810	21280419	25537539
H4	21280419	22397891
SK-LU-1	21280419	24216730
THP-1	21280419	22241939
DAN-G	21297201	32292143
NCI-H1666	21303060	24242251
MFH-ino	21303170	22099304
H2795	21326609	28416174
HSC-39	21326609	23848520
SW780	21337928	23820138
PC-3_[JPC-3]	21355680	24545214
OCI-LY-19	21367123	24547638
H290	21369333	30772912
ES8	21391232	23872144
NCI-H2452	21391232	22653273
A3-KAW	21401194	22057232
LU-99A	21401194	26725612
A172	21405364	22347409
KU-19-19	21405364	23245566
RT4	21407251	24087244
KYSE-50	21410164	22015436
RT-112	21416493	23461167
CAL-29	21427676	23067279
H3255	21427676	25586348
YH-13	21434679	23875691
NCI-H1563	21444145	22266092
NCI-H1651	21444145	24328053
SK-MEL-5	21444471	27655166
KP-4	21464976	23523819
NB-4	21468104	22696308
BFTC-909	21487255	22125504
LAN-6	21487255	22213385
SK-HEP-1	21507605	23099503
Hs940-T	21511867	22472339
Hey	21512065	23234310
JURL-MK1	21523749	24873965
NKM-1	21543598	22565487
201T	21550594	24319611
NCI-H292	21555228	22125348
NCI-H1648	21572636	22140865
CGTH-W-1	21579124	22190798
EGI-1	21583584	23048265
KGN	21602709	22293805
EM-2	21606531	27901057
EMC-BAC-2	21614840	24684865
TE-6	21633549	22548709
42-MG-BA	21645004	23488122
42-MG-BA	21645004	23488122
LB2241-RCC	21652627	22803887
SW1573	21655806	23262841
SH-4	21679153	23222188
SK-NEP-1	21681672	22087106
UM-UC-3	21683744	22596809
A101D	21688239	22020525
MOLT-13	21691468	22075340
ONS-76	21693410	21980472
SKN	21694040	22215598
KINGS-1	21700796	23445243
NCI-H2052	21700796	28238062
NCI-H1417	21705715	22075340
JHU-029	21708884	23727358
OVCAR-5	21716998	22215598
IGR-1	21732467	23860332
CADO-ES1	21732468	22427037
SW900	21735205	22107006
K5	21756299	22724131
NCI-H647	21756662	24434194
HCC1395	21772626	22011658
MES-SA	21772626	22272139
CHSA0108	21776616	22162239
JM1	21776616	22947999
COLO-678	21779686	22984836
HOS	21787263	22219914
EFM-19	21788878	22031006
CP67-MEL	21797136	22465259
DOHH-2	21797136	22543732
DOV13	21797136	22465259
KE-37	21797136	21993965
MY-M12	21797136	22465259
NCI-H2170	21797136	22190576
SF268	21797136	22266092
VA-ES-BJ	21797136	22031006
CML-T1	21806565	22005396
ETK-1	21806565	22099304
NCI-H3122	21806565	22107006
CaR-1	21811028	21993965
RPMI-8402	21811028	22136490
CAL-62	21815150	22125504
H2461	21816215	22125504
S-117	21819479	29532949
VMRC-RCZ	21819479	22599368
CAL-39	21828111	22019733
CCRF-CEM	21828111	21996998
CTV-1	21828111	22005396
H2369	21828111	22057232
H513	21828111	22057232
HAL-01	21828111	22210888
HT-1080	21828111	22053896
HuP-T4	21828111	27018022
Ishikawa(Heraklio)02ER-	21828111	22019733
IST-MES1	21828111	22000771
KP-1N	21828111	22344687
MHH-CALL-2	21828111	22088261
NCI-H1650	21828111	22190798
NCI-H2023	21828111	21980472
SK-MEL-24	21828111	22107006
SUP-B15	21828111	22005319
TE-15	21828230	22243964
A549	21833543	22121635
JHU-028	21833543	22121635
P12-ICHIKAWA	21833543	21993965
MCF7	21834612	21989074
OS-RC-2	21834612	23157050
D-245MG	21838507	23231076
EW-16	21838507	22067277
PL4	21839134	22831170
TASK1	21839134	22073335
D-566MG	21846286	22307878
HCC-15	21846286	22019733
YKG-1	21846328	22087106
LCLC-97TM1	21855097	22043267
HCC38	21860429	32203556
MG-63	21860429	25592659
OACp4C	21860429	22043267
SR	21860429	21986219
LOXIMVI	21864536	21993965
U-CH2	21864536	22518125
EW-1	21864553	22347409
ALL-SIL	21864675	22329737
CAS-1	21865499	26972020
MEL-JUSO	21865499	22047438
BFTC-905	21868910	22266092
H2803	21868910	21980472
T98G	21868910	21991924
KYSE-70	21874270	22031006
HT-144	21881965	22057232
JHOS-4	21881965	30056322
TYK-nu	21881965	22011658
MOLT-4	21887382	21993965
RXF393	21887382	22015436
DBTRG-05MG	21890327	23245566
EMC-BAC-1	21890327	22259605
CAL-72	21894036	22183164
CTB-1	21894036	21991924
D-502MG	21894036	27191013
MOLT-16	21894036	22089601
SW1990	21894036	22031006
HCC1806	21894496	22075340
OCI-AML5	21899357	22033183
PANC-03-27	21899357	22104392
RKN	21899357	22031006
C32	21900126	21988394
GAMG	21900126	22088261
TC-71	21900126	21980472
BICR31	21902178	21993965
SW1710	21902178	21989074
TE-9	21902178	22031006
MHH-CALL-4	21906986	22005396
RMG-I	21907788	21993965
SK-MG-1	21907788	22073335
SK-MEL-31	21908279	21977196
LB996-RCC	21909001	22176962
NUGC-4	21910813	22037371
HN	21914590	22272139
TE-8	21914590	22073335
U251	21914590	22155204
A673	21918582	22388823
KYSE-140	21918582	22073335
SUP-T1	21918582	22020525
SW982	21918582	24884947
ES1	21926592	22397891
RCC-JW	21926592	22056655
SF126	21926592	22402076
SF295	21926592	22011658
SW1271	21926592	26411169
PCI-6A	21927328	22024352
CS1	21931380	22072041
KYSE-450	21931380	21993965
MZ2-MEL	21931610	22024352
MOLM-13	21932527	22019733
RCC-AB	21933946	22190798
COLO-741	21945606	22004564
U031	21945606	21986219
Becker	21947958	21986219
CP66-MEL	21947958	22121635
DJM-1	21947958	22796541
EC-GI-10	21947958	21980472
NCI-H1944	21947958	22614986
PANC-08-13	21947958	22361812
TE-5	21947958	21980472
UACC-62	21947958	22075340
UMC-11	21947958	25624785
WM278	21947958	21989074	21977665	21980677
HD-MY-Z	21951386	22272139
LCLC-103H	21951386	26706280
COLO-679	21952150	21993965
G-361	21952150	21980472
BB49-HNC	21954954	21988394
KARPAS-1106P	21954954	22069145
OVTOKO	21954954	22005319
PE/CA-PJ15	21954954	22005396
RO82-W-1	21954954	22155204
TE-12	21956079	22047438
COLO-680N	21956915	22113925
OE21	21956915	22037371
NCI-H1869	21958525	22121635
HA7-RCC	21968713	22151974
