# Supplementary material for: Detection of somatic copy number deletion of the CDKN2A gene by quantitative multiplex PCR for clinical practice
Source: Front Oncol. 2022 Dec 2;12:1038380. doi: 10.3389/fonc.2022.1038380 (PMC9755846; doi:10.3389/fonc.2022.1038380)
Supplement: Supplementary file 1 [file DataSheet_1.zip › Data file-3_CDKN2A-TCGA-cancer Conan_tableviewFri Mar 5 07_32_41 2021 (1).xlsx]

## Sheet: Conan_tableviewFri Mar  5 07_32
# REGION OF INTEREST: cdkn2a 9:21968055-21974865
#
#SAMPLE	TISSUE	CHROMOSOME	SEGMENT_START	SEGMENT_END	mean	TOTAL_COPY_NUMBER	MINOR_COPY_NUMBER	CLASSIFICATION
TCGA-2H-A9GO-01	oesophagus	9	46587	29241307	14643947	2	0	LOH
TCGA-BR-4369-01	stomach	9	46587	31970800	1.60087e+07	2	0	LOH
TCGA-OR-A5J9-01	adrenal_gland	9	46587	47217176	2.36319e+07	2	0	LOH
TCGA-R6-A6KZ-01	oesophagus	9	46587	27290237	13668412	2	0	LOH
TCGA-AR-A24R-01	breast	9	46587	25284068	1.26653e+07	2	0	LOH
TCGA-CV-A6JZ-01	upper_aerodigestive_tract	9	46587	21976870	1.10117e+07	13	0	AMP
TCGA-KN-8419-01	kidney	9	46587	141091394	7.0569e+07	0	0	HD
TCGA-AF-6655-01	large_intestine	9	46587	29887126	1.49669e+07	11	5	AMP
TCGA-BT-A42C-01	urinary_tract	9	46587	23666556	1.18566e+07	1	0	LOH
TCGA-EK-A2GZ-01	cervix	9	46587	32880568	1.64636e+07	1	0	LOH
TCGA-96-A4JK-01	lung	9	46587	30861545	15454066	1	0	LOH
TCGA-XF-A9SY-01	urinary_tract	9	46587	26311730	1.31792e+07	6	0	LOH
TCGA-A4-A5Y1-01	kidney	9	46587	47217176	2.36319e+07	2	0	LOH
TCGA-AC-A2BK-01	breast	9	46587	32174985	16110786	9	2	AMP
TCGA-D8-A143-01	breast	9	46587	31679894	1.58632e+07	2	0	LOH
TCGA-DB-5281-01	central_nervous_system	9	46587	31532212	1.57894e+07	0	0	HD
TCGA-BR-7717-01	stomach	9	46587	26333733	13190160	2	0	LOH
TCGA-L3-A524-01	lung	9	46587	31310031	15678309	1	0	LOH
TCGA-CV-5432-01	upper_aerodigestive_tract	9	306517	25748499	13027508	2	0	LOH
TCGA-AC-A62X-01	breast	9	754702	47217176	23985939	11	2	AMP
TCGA-2L-AAQE-01	pancreas	9	1627292	29951544	15789418	0	0	HD
TCGA-QC-A6FX-01	soft_tissue	9	3137759	26424130	1.47809e+07	1	0	LOH
TCGA-CV-A6JO-01	upper_aerodigestive_tract	9	3139596	47217176	25178386	5	0	LOH
TCGA-OL-A6VO-01	breast	9	5644555	24631812	1.51382e+07	11	4	AMP
TCGA-F4-6704-01	large_intestine	9	6969634	22934328	14951981	14	3	AMP
TCGA-HT-7476-01	central_nervous_system	9	7060854	27294815	1.71778e+07	1	0	LOH
TCGA-XU-A930-01	thymus	9	7500955	28020205	17760580	9	4	AMP
TCGA-97-A4M1-01	lung	9	9011250	33274455	2.11429e+07	2	0	LOH
TCGA-BR-8077-01	stomach	9	10225533	30977334	2.06014e+07	2	0	LOH
TCGA-A2-A0EQ-01	breast	9	13008952	30361738	21685345	2	0	LOH
TCGA-DX-AB2Q-01	soft_tissue	9	13785771	29721600	2.17537e+07	2	0	LOH
TCGA-FU-A23K-01	cervix	9	14533865	22075338	1.83046e+07	26	1	AMP
TCGA-FI-A3PX-01	endometrium	9	15369878	32889948	24129913	9	2	AMP
TCGA-LN-A49V-01	oesophagus	9	15516375	27821861	21669118	10	2	AMP
TCGA-C8-A1HM-01	breast	9	16385811	33852486	2.51191e+07	2	0	LOH
TCGA-GM-A2DB-01	breast	9	16434833	32905799	24670316	1	0	LOH
TCGA-52-7622-01	lung	9	16715826	22259623	1.94877e+07	7	0	LOH
TCGA-EA-A1QT-01	cervix	9	16914412	32627715	2.47711e+07	1	0	LOH
TCGA-50-6594-01	lung	9	17223492	22183162	19703327	9	2	AMP
TCGA-24-2026-01	ovary	9	17486802	47217176	32351989	9	4	AMP
TCGA-13-0888-01	ovary	9	17759497	28287329	23023413	1	0	LOH
TCGA-GS-A9TW-01	haematopoietic_and_lymphoid_tissue	9	17948949	37384078	2.76665e+07	9	3	AMP
TCGA-IB-7887-01	pancreas	9	19367110	26722632	23044871	0	0	HD
TCGA-BB-7870-01	upper_aerodigestive_tract	9	19389770	27412454	23401112	0	0	HD
TCGA-14-1827-01	central_nervous_system	9	19410755	22608275	21009515	0	0	HD
TCGA-RN-AAAQ-01	soft_tissue	9	19412981	25165787	22289384	0	0	HD
TCGA-FR-A44A-06	skin	9	19417671	22125503	20771587	0	0	HD
TCGA-08-0359-01	central_nervous_system	9	19423762	22190574	20807168	0	0	HD
TCGA-BT-A42E-01	urinary_tract	9	19432091	24407006	2.19195e+07	0	0	HD
TCGA-36-1580-01	ovary	9	19448473	32134743	25791608	1	0	LOH
TCGA-18-4083-01	lung	9	19449170	25827639	2.26384e+07	0	0	HD
TCGA-02-0038-01	central_nervous_system	9	19465900	22009960	20737930	0	0	HD
TCGA-EE-A29T-06	skin	9	19474460	22480923	2.09777e+07	0	0	HD
TCGA-06-0745-01	central_nervous_system	9	19484460	22690914	21087687	0	0	HD
TCGA-06-0137-01	central_nervous_system	9	19484460	25964832	22724646	0	0	HD
TCGA-73-4668-01	lung	9	19484460	24884945	2.21847e+07	0	0	HD
TCGA-V5-AASX-01	oesophagus	9	19484869	22107004	2.07959e+07	0	0	HD
TCGA-06-0132-01	central_nervous_system	9	19484971	32459409	25972190	0	0	HD
TCGA-74-6578-01	central_nervous_system	9	19485455	29069900	2.42777e+07	0	0	HD
TCGA-06-2563-01	central_nervous_system	9	19486059	24185376	2.18357e+07	0	0	HD
TCGA-16-0861-01	central_nervous_system	9	19487512	26684166	23085839	0	0	HD
TCGA-BL-A13I-01	urinary_tract	9	19508885	25463621	22486253	0	0	HD
TCGA-MQ-A4LV-01	pleura	9	19508885	22089599	20799242	0	0	HD
TCGA-06-0208-01	central_nervous_system	9	19508885	26349238	2.29291e+07	0	0	HD
TCGA-14-0786-01	central_nervous_system	9	19511367	23538255	21524811	0	0	HD
TCGA-18-5592-01	lung	9	19512411	25049702	2.22811e+07	0	0	HD
TCGA-14-0865-01	central_nervous_system	9	19515519	22293346	2.09044e+07	0	0	HD
TCGA-02-0115-01	central_nervous_system	9	19516280	22243962	20880121	0	0	HD
TCGA-AZ-6607-01	large_intestine	9	19516863	22809450	2.11632e+07	2	0	LOH
TCGA-76-4926-01	central_nervous_system	9	19554109	22596378	2.10752e+07	0	0	HD
TCGA-DX-A7ET-01	soft_tissue	9	19556835	24098897	21827866	11	5	AMP
TCGA-CR-7383-01	upper_aerodigestive_tract	9	19558806	25554613	2.25567e+07	0	0	HD
TCGA-IQ-7632-01	upper_aerodigestive_tract	9	19558806	23262517	2.14107e+07	0	0	HD
TCGA-49-4490-01	lung	9	19562817	26822262	2.31925e+07	0	0	HD
TCGA-02-2470-01	central_nervous_system	9	19569670	22462907	2.10163e+07	0	0	HD
TCGA-2H-A9GI-01	oesophagus	9	19578305	25802540	2.26904e+07	0	0	HD
TCGA-34-8454-01	lung	9	19578305	23756051	21667178	0	0	HD
TCGA-60-2704-01	lung	9	19580619	23721545	21651082	0	0	HD
TCGA-14-1452-01	central_nervous_system	9	19584397	23150347	21367372	0	0	HD
TCGA-39-5019-01	lung	9	19589481	26600187	23094834	0	0	HD
TCGA-IG-A8O2-01	oesophagus	9	19597991	23277924	2.1438e+07	0	0	HD
TCGA-26-6174-01	central_nervous_system	9	19608187	22581314	2.10948e+07	0	0	HD
TCGA-28-1757-01	central_nervous_system	9	19622268	22472338	21047303	0	0	HD
TCGA-06-0185-01	central_nervous_system	9	19623340	22183162	20903251	0	0	HD
TCGA-12-0778-01	central_nervous_system	9	19632048	23545567	2.15888e+07	0	0	HD
TCGA-76-4934-01	central_nervous_system	9	19638327	22113907	20876117	0	0	HD
TCGA-14-1043-01	central_nervous_system	9	19642591	22343604	2.09931e+07	0	0	HD
TCGA-CV-5434-01	upper_aerodigestive_tract	9	19646058	22000770	20823414	0	0	HD
TCGA-D3-A1Q5-06	skin	9	19659564	26645719	2.31526e+07	0	0	HD
TCGA-E2-A14P-01	breast	9	19666510	25604468	22635489	0	0	HD
TCGA-06-0743-01	central_nervous_system	9	19674973	26248563	22961768	0	0	HD
TCGA-GD-A6C6-01	urinary_tract	9	19684839	24598053	22141446	0	0	HD
TCGA-3U-A98D-01	pleura	9	19689988	24405668	22047828	0	0	HD
TCGA-78-7145-01	lung	9	19695811	30379980	2.50379e+07	0	0	HD
TCGA-RR-A6KC-01	central_nervous_system	9	19697236	22219912	20958574	0	0	HD
TCGA-CN-5367-01	upper_aerodigestive_tract	9	19705636	23724091	2.17149e+07	0	0	HD
TCGA-98-A53B-01	lung	9	19711014	30869192	25290103	0	0	HD
TCGA-14-0787-01	central_nervous_system	9	19711275	26635002	2.31731e+07	0	0	HD
TCGA-FG-A87Q-01	central_nervous_system	9	19722760	22449925	2.10863e+07	0	0	HD
TCGA-02-0009-01	central_nervous_system	9	19730702	22919588	21325145	0	0	HD
TCGA-66-2778-01	lung	9	19737865	23423661	21580763	0	0	HD
TCGA-19-4068-01	central_nervous_system	9	19740316	29355041	2.45477e+07	0	0	HD
TCGA-MQ-A4LP-01	pleura	9	19750267	31112857	25431562	0	0	HD
TCGA-4Z-AA7O-01	urinary_tract	9	19770970	25377209	2.25741e+07	0	0	HD
TCGA-02-0015-01	central_nervous_system	9	19770970	22462907	2.11169e+07	0	0	HD
TCGA-TS-A8AF-01	pleura	9	19770970	25049901	2.24104e+07	0	0	HD
TCGA-77-6842-01	lung	9	19770970	22852082	21311526	0	0	HD
TCGA-OR-A5L2-01	adrenal_gland	9	19770970	23050099	2.14105e+07	0	0	HD
TCGA-76-6282-01	central_nervous_system	9	19778771	22170983	20974877	0	0	HD
TCGA-76-4931-01	central_nervous_system	9	19786217	27984318	2.38853e+07	0	0	HD
TCGA-S9-A6UA-01	central_nervous_system	9	19806771	27472031	23639401	0	0	HD
TCGA-CD-A48A-01	stomach	9	19807312	24528024	22167668	0	0	HD
TCGA-55-8090-01	lung	9	19820646	22878914	21349780	0	0	HD
TCGA-78-7220-01	lung	9	19820646	23222186	21521416	0	0	HD
TCGA-49-4507-01	lung	9	19828105	22588338	2.12082e+07	0	0	HD
TCGA-94-7943-01	lung	9	19828105	23677195	21752650	0	0	HD
TCGA-02-0043-01	central_nervous_system	9	19842235	25755952	2.27991e+07	0	0	HD
TCGA-CG-5725-01	stomach	9	19843870	26655685	2.32498e+07	0	0	HD
TCGA-64-1681-01	lung	9	19849715	26171589	23010652	0	0	HD
TCGA-55-6985-01	lung	9	19849715	31030836	2.54403e+07	0	0	HD
TCGA-HZ-A77Q-01	pancreas	9	19849715	31828572	2.58391e+07	0	0	HD
TCGA-12-0707-01	central_nervous_system	9	19896420	23765046	21830733	0	0	HD
TCGA-CV-6441-01	upper_aerodigestive_tract	9	19898792	22343604	21121198	0	0	HD
TCGA-CV-7415-01	upper_aerodigestive_tract	9	19903871	24405668	2.21548e+07	0	0	HD
TCGA-12-1097-01	central_nervous_system	9	19909669	23983946	2.19468e+07	0	0	HD
TCGA-4W-AA9T-01	central_nervous_system	9	19910393	22208022	2.10592e+07	0	0	HD
TCGA-02-0064-01	central_nervous_system	9	19911623	23245563	21578593	0	0	HD
TCGA-78-7150-01	lung	9	19914526	22583561	2.1249e+07	0	0	HD
TCGA-P3-A6T0-01	upper_aerodigestive_tract	9	19914526	21991923	2.09532e+07	0	0	HD
TCGA-H8-A6C1-01	pancreas	9	19914829	23091724	2.15033e+07	0	0	HD
TCGA-NC-A5HF-01	lung	9	19922363	22208022	2.10652e+07	0	0	HD
TCGA-12-0829-01	central_nervous_system	9	19929539	22581314	2.12554e+07	0	0	HD
TCGA-06-2565-01	central_nervous_system	9	19932065	22057230	2.09946e+07	0	0	HD
TCGA-AC-A5EH-01	breast	9	19934207	30988878	2.54615e+07	0	0	HD
TCGA-EB-A4XL-01	skin	9	19934207	22293166	2.11137e+07	0	0	HD
TCGA-3H-AB3S-01	pleura	9	19941032	29030963	2.4486e+07	0	0	HD
TCGA-CR-7364-01	upper_aerodigestive_tract	9	19941526	22215596	21078561	0	0	HD
TCGA-VQ-A91Z-01	stomach	9	19949350	31883478	25916414	0	0	HD
TCGA-ER-A19B-06	skin	9	19949730	22118857	2.10343e+07	0	0	HD
TCGA-32-1982-01	central_nervous_system	9	19959158	23656538	21807848	0	0	HD
TCGA-12-1599-01	central_nervous_system	9	19965105	25522070	2.27436e+07	0	0	HD
TCGA-13-1485-01	ovary	9	19966165	22082581	21024373	0	0	HD
TCGA-95-A4VK-01	lung	9	19966165	23880959	21923562	0	0	HD
TCGA-74-6577-01	central_nervous_system	9	19974894	29352409	2.46637e+07	0	0	HD
TCGA-ER-A2NH-06	skin	9	19978199	23575231	21776715	0	0	HD
TCGA-ER-A19Q-06	skin	9	19985052	22272137	2.11286e+07	0	0	HD
TCGA-FR-A726-01	skin	9	19993846	23177606	21585726	0	0	HD
TCGA-28-1749-01	central_nervous_system	9	19993846	24725393	2.23596e+07	0	0	HD
TCGA-ZF-A9R1-01	urinary_tract	9	20001647	26752499	23377073	0	0	HD
TCGA-GF-A6C9-06	skin	9	20006309	23058676	2.15325e+07	0	0	HD
TCGA-BF-A1PX-01	skin	9	20018695	22333956	2.11763e+07	0	0	HD
TCGA-CV-7407-01	upper_aerodigestive_tract	9	20028769	27582931	23805850	1	0	LOH
TCGA-38-4629-01	lung	9	20032707	22816480	2.14246e+07	0	0	HD
TCGA-CS-5397-01	central_nervous_system	9	20048690	29420192	24734441	0	0	HD
TCGA-CF-A3MG-01	urinary_tract	9	20058552	22000770	21029661	0	0	HD
TCGA-16-1048-01	central_nervous_system	9	20064079	25704049	22884064	0	0	HD
TCGA-LN-A49W-01	oesophagus	9	20065113	25755422	2.29103e+07	0	0	HD
TCGA-PZ-A5RE-01	pancreas	9	20087885	26434494	2.32612e+07	0	0	HD
TCGA-ZN-A9VW-01	pleura	9	20093432	26898294	23495863	0	0	HD
TCGA-DX-AB2X-01	soft_tissue	9	20109057	25121589	22615323	0	0	HD
TCGA-61-1900-01	ovary	9	20109057	23132591	21620824	0	0	HD
TCGA-26-1439-01	central_nervous_system	9	20113375	26714414	2.34139e+07	0	0	HD
TCGA-S9-A6WM-01	central_nervous_system	9	20125259	21980470	2.10529e+07	2	0	LOH
TCGA-L9-A50W-01	lung	9	20153261	22258915	21206088	0	0	HD
TCGA-58-8390-01	lung	9	20174658	24300150	22237404	0	0	HD
TCGA-FD-A5BU-01	urinary_tract	9	20178381	23138534	2.16585e+07	0	0	HD
TCGA-ZH-A8Y2-01	biliary_tract	9	20178381	23222635	21700508	0	0	HD
TCGA-05-5425-01	lung	9	20180613	22412963	21296788	0	0	HD
TCGA-FG-5963-01	central_nervous_system	9	20180680	26922362	23551521	0	0	HD
TCGA-66-2781-01	lung	9	20183392	23391636	21787514	0	0	HD
TCGA-HU-A4H0-01	stomach	9	20192180	29783989	2.49881e+07	9	0	AMP
TCGA-WE-A8ZN-06	skin	9	20205893	26722711	23464302	0	0	HD
TCGA-D3-A51N-06	skin	9	20207095	29032621	24619858	0	0	HD
TCGA-85-8584-01	lung	9	20208825	24005998	2.21074e+07	0	0	HD
TCGA-DU-7012-01	central_nervous_system	9	20208825	22697535	21453180	0	0	HD
TCGA-D3-A8GV-06	skin	9	20209017	30930783	25569900	0	0	HD
TCGA-NQ-A638-01	pleura	9	20220177	27165251	23692714	0	0	HD
TCGA-06-0148-01	central_nervous_system	9	20238152	30255673	2.52469e+07	0	0	HD
TCGA-06-0154-01	central_nervous_system	9	20261635	22113907	21187771	0	0	HD
TCGA-19-2620-01	central_nervous_system	9	20283265	23607038	2.19452e+07	0	0	HD
TCGA-D3-A1Q8-06	skin	9	20283319	32702757	26493038	0	0	HD
TCGA-FP-8099-01	stomach	9	20283818	23667238	21975528	1	0	LOH
TCGA-26-5139-01	central_nervous_system	9	20298528	26725702	23512115	0	0	HD
TCGA-76-4932-01	central_nervous_system	9	20308166	24519684	22413925	0	0	HD
TCGA-5X-AA5U-01	ovary	9	20309956	24667607	2.24888e+07	10	3	AMP
TCGA-CQ-6222-01	upper_aerodigestive_tract	9	20354693	23970503	22162598	0	0	HD
TCGA-FD-A43U-01	urinary_tract	9	20356288	22161828	21259058	0	0	HD
TCGA-BH-A18V-01	breast	9	20356539	22430975	21393757	0	0	HD
TCGA-UD-AAC5-01	pleura	9	20356539	32110461	26233500	0	0	HD
TCGA-49-AAR4-01	lung	9	20360812	23859906	22110359	0	0	HD
TCGA-76-6660-01	central_nervous_system	9	20360812	25554326	22957569	0	0	HD
TCGA-DK-A1AA-01	urinary_tract	9	20372798	24290018	22331408	0	0	HD
TCGA-61-2095-01	ovary	9	20396696	26360257	2.33785e+07	0	0	HD
TCGA-NC-A5HI-01	lung	9	20396696	22947272	21671984	0	0	HD
TCGA-CV-5970-01	upper_aerodigestive_tract	9	20415618	25951297	2.31835e+07	0	0	HD
TCGA-69-7980-01	lung	9	20421680	22151972	21286826	0	0	HD
TCGA-ZF-AA56-01	urinary_tract	9	20430468	22746383	2.15884e+07	0	0	HD
TCGA-MI-A75I-01	liver	9	20430925	22125503	21278214	0	0	HD
TCGA-06-5418-01	central_nervous_system	9	20431056	25222773	2.28269e+07	0	0	HD
TCGA-ER-A2NE-06	skin	9	20431056	25142242	22786649	0	0	HD
TCGA-12-5299-01	central_nervous_system	9	20453635	23543644	2.19986e+07	0	0	HD
TCGA-08-0353-01	central_nervous_system	9	20460790	22272137	2.13665e+07	0	0	HD
TCGA-LN-A5U5-01	oesophagus	9	20476130	22099302	21287716	0	0	HD
TCGA-06-5415-01	central_nervous_system	9	20478138	26434494	23456316	0	0	HD
TCGA-CD-A48C-01	stomach	9	20478138	24098897	2.22885e+07	1	0	LOH
TCGA-Z6-AAPN-01	oesophagus	9	20496832	30646837	2.55718e+07	0	0	HD
TCGA-85-A53L-01	lung	9	20497142	22131825	2.13145e+07	0	0	HD
TCGA-XU-A92R-01	thymus	9	20502449	22653184	2.15778e+07	0	0	HD
TCGA-CV-7423-01	upper_aerodigestive_tract	9	20503766	22249525	2.13766e+07	1	0	LOH
TCGA-FB-AAPZ-01	pancreas	9	20507607	27551927	24029767	0	0	HD
TCGA-60-2712-01	lung	9	20511614	23423867	2.19677e+07	0	0	HD
TCGA-D3-A3MO-06	skin	9	20526370	22998187	2.17623e+07	0	0	HD
TCGA-HE-7130-01	kidney	9	20530136	22019129	2.12746e+07	0	0	HD
TCGA-51-4081-01	lung	9	20536297	24671950	2.26041e+07	0	0	HD
TCGA-66-2759-01	lung	9	20550366	25809335	2.31799e+07	0	0	HD
TCGA-FS-A1ZH-06	skin	9	20560607	22235346	2.1398e+07	0	0	HD
TCGA-06-0876-01	central_nervous_system	9	20571018	22463201	2.15171e+07	0	0	HD
TCGA-22-5471-01	lung	9	20580601	31325789	25953195	0	0	HD
TCGA-33-4566-01	lung	9	20580601	22724129	21652365	0	0	HD
TCGA-CZ-4857-01	kidney	9	20587397	22408751	21498074	0	0	HD
TCGA-06-0211-01	central_nervous_system	9	20595317	26226979	23411148	0	0	HD
TCGA-67-3772-01	lung	9	20600308	22984835	2.17926e+07	0	0	HD
TCGA-AC-A2QJ-01	breast	9	20600666	26162287	2.33815e+07	0	0	HD
TCGA-D7-A74A-01	stomach	9	20608391	22075338	2.13419e+07	0	0	HD
TCGA-19-5956-01	central_nervous_system	9	20612516	26865818	23739167	0	0	HD
TCGA-IB-AAUU-01	pancreas	9	20612945	25989308	2.33011e+07	0	0	HD
TCGA-UT-A88G-01	pleura	9	20629553	32142905	26386229	0	0	HD
TCGA-19-2619-01	central_nervous_system	9	20629553	22381005	21505279	0	0	HD
TCGA-HT-A4DS-01	central_nervous_system	9	20629553	23725177	22177365	0	0	HD
TCGA-14-1829-01	central_nervous_system	9	20632876	22721048	21676962	0	0	HD
TCGA-DA-A95V-06	skin	9	20633457	23881167	22257312	1	0	LOH
TCGA-EE-A2GN-06	skin	9	20638974	25675730	23157352	1	0	LOH
TCGA-HZ-7922-01	pancreas	9	20639298	23170527	2.19049e+07	0	0	HD
TCGA-55-7726-01	lung	9	20641181	23563421	22102301	0	0	HD
TCGA-DX-A6Z0-01	soft_tissue	9	20643110	27211318	23927214	0	0	HD
TCGA-XF-A9SU-01	urinary_tract	9	20643110	23426271	2.20347e+07	0	0	HD
TCGA-ZF-AA53-01	urinary_tract	9	20647373	23309087	21978230	0	0	HD
TCGA-18-4086-01	lung	9	20647373	25600655	23124014	0	0	HD
TCGA-44-A4SU-01	lung	9	20648623	23380965	22014794	0	0	HD
TCGA-A8-A06U-01	breast	9	20651252	22909788	21780520	1	0	LOH
TCGA-06-0151-01	central_nervous_system	9	20659505	22390663	21525084	0	0	HD
TCGA-BT-A20J-01	urinary_tract	9	20663655	22851021	21757338	0	0	HD
TCGA-GC-A6I3-01	urinary_tract	9	20683404	22465257	2.15743e+07	0	0	HD
TCGA-IB-A7LX-01	pancreas	9	20683404	23160811	2.19221e+07	0	0	HD
TCGA-KQ-A41O-01	urinary_tract	9	20697202	22904069	2.18006e+07	0	0	HD
TCGA-LN-A7HW-01	oesophagus	9	20701184	25829002	23265093	0	0	HD
TCGA-18-3415-01	lung	9	20702404	23380445	2.20414e+07	0	0	HD
TCGA-EE-A2GO-06	skin	9	20703038	23772277	2.22377e+07	0	0	HD
TCGA-77-7142-01	lung	9	20703038	23170527	2.19368e+07	0	0	HD
TCGA-DU-7292-01	central_nervous_system	9	20706648	24272883	2.24898e+07	0	0	HD
TCGA-86-8668-01	lung	9	20715184	22984615	2.18499e+07	0	0	HD
TCGA-HZ-8636-01	pancreas	9	20737847	23758914	2.22484e+07	0	0	HD
TCGA-WE-A8ZO-06	skin	9	20747793	22674282	2.1711e+07	0	0	HD
TCGA-2H-A9GF-01	oesophagus	9	20756547	27287004	2.40218e+07	0	0	HD
TCGA-DX-A7EF-01	soft_tissue	9	20761780	31426839	2.60943e+07	0	0	HD
TCGA-14-4157-01	central_nervous_system	9	20764870	24262244	22513557	0	0	HD
TCGA-2J-AABU-01	pancreas	9	20765097	24407006	2.25861e+07	0	0	HD
TCGA-LN-A9FR-01	oesophagus	9	20773285	27494815	24134050	0	0	HD
TCGA-28-1760-01	central_nervous_system	9	20778967	22481753	21630360	0	0	HD
TCGA-DX-A8BH-01	soft_tissue	9	20779843	30560441	25670142	0	0	HD
TCGA-HT-7857-01	central_nervous_system	9	20781979	23922417	22352198	0	0	HD
TCGA-28-5208-01	central_nervous_system	9	20786691	27672182	2.42294e+07	0	0	HD
TCGA-RD-A8MV-01	stomach	9	20793946	23359506	22076726	10	1	AMP
TCGA-FD-A6TA-01	urinary_tract	9	20817835	25063328	2.29406e+07	0	0	HD
TCGA-D3-A3CE-06	skin	9	20821594	22502699	2.16621e+07	0	0	HD
TCGA-66-2737-01	lung	9	20821594	23361119	2.20914e+07	0	0	HD
TCGA-ZF-A9R7-01	urinary_tract	9	20829637	22148055	21488846	0	0	HD
TCGA-CV-7261-01	upper_aerodigestive_tract	9	20829637	23164275	21996956	0	0	HD
TCGA-53-7624-01	lung	9	20834106	23028723	2.19314e+07	0	0	HD
TCGA-QB-AA9O-06	skin	9	20834807	26707333	23771070	0	0	HD
TCGA-22-4604-01	lung	9	20834807	31906118	2.63705e+07	0	0	HD
TCGA-KO-8404-01	kidney	9	20834837	22632926	2.17339e+07	0	0	HD
TCGA-CV-7430-01	upper_aerodigestive_tract	9	20843841	24161657	22502749	0	0	HD
TCGA-19-5959-01	central_nervous_system	9	20843841	23322375	22083108	0	0	HD
TCGA-58-A46L-01	lung	9	20844196	28248669	2.45464e+07	0	0	HD
TCGA-32-2494-01	central_nervous_system	9	20849927	22347407	21598667	0	0	HD
TCGA-12-1089-01	central_nervous_system	9	20849927	22019129	21434528	0	0	HD
TCGA-02-0089-01	central_nervous_system	9	20859044	21997723	2.14284e+07	0	0	HD
TCGA-06-0644-01	central_nervous_system	9	20870244	25842708	23356476	0	0	HD
TCGA-CF-A47T-01	urinary_tract	9	20872971	23084545	21978758	0	0	HD
TCGA-AL-A5DJ-01	kidney	9	20872971	27847126	2.436e+07	0	0	HD
TCGA-DX-AB2E-01	soft_tissue	9	20875593	25369368	2.31225e+07	2	0	LOH
TCGA-LN-A49K-01	oesophagus	9	20881286	23161407	2.20213e+07	0	0	HD
TCGA-06-5413-01	central_nervous_system	9	20889147	22751888	2.18205e+07	0	0	HD
TCGA-76-4935-01	central_nervous_system	9	20889147	22558881	21724014	0	0	HD
TCGA-50-5072-01	lung	9	20896721	22752380	2.18246e+07	0	0	HD
TCGA-06-0210-01	central_nervous_system	9	20896721	23234308	2.20655e+07	0	0	HD
TCGA-E7-A7DU-01	urinary_tract	9	20906683	22380226	2.16435e+07	0	0	HD
TCGA-19-1790-01	central_nervous_system	9	20906716	22690914	21798815	0	0	HD
TCGA-CF-A5UA-01	urinary_tract	9	20917493	25019494	2.29685e+07	0	0	HD
TCGA-27-2523-01	central_nervous_system	9	20917493	23380445	22148969	0	0	HD
TCGA-76-6664-01	central_nervous_system	9	20924474	23048263	2.19864e+07	0	0	HD
TCGA-37-A5EN-01	lung	9	20933381	24324583	22628982	0	0	HD
TCGA-06-0750-01	central_nervous_system	9	20940130	30210369	2.55752e+07	0	0	HD
TCGA-08-0348-01	central_nervous_system	9	20940130	25390920	23165525	0	0	HD
TCGA-EB-A3XC-01	skin	9	20940644	24864646	22902645	0	0	HD
TCGA-C4-A0F7-01	urinary_tract	9	20941182	29850690	25395936	0	0	HD
TCGA-CG-4440-01	stomach	9	20950004	30113864	25531934	0	0	HD
TCGA-P5-A780-01	central_nervous_system	9	20951594	22097933	2.15248e+07	1	0	LOH
TCGA-DX-A6YR-01	soft_tissue	9	20951647	22327722	2.16397e+07	0	0	HD
TCGA-CR-6488-01	upper_aerodigestive_tract	9	20953233	22272137	21612685	0	0	HD
TCGA-19-5952-01	central_nervous_system	9	20961906	27696701	2.43293e+07	0	0	HD
TCGA-DU-5847-01	central_nervous_system	9	20962282	23878096	22420189	0	0	HD
TCGA-ER-A19M-06	skin	9	20962282	31539592	26250937	0	0	HD
TCGA-FD-A5BR-01	urinary_tract	9	20962282	24756027	2.28592e+07	0	0	HD
TCGA-DK-A1AE-01	urinary_tract	9	20969393	22082581	21525987	0	0	HD
TCGA-62-A471-01	lung	9	20970361	23583330	2.22768e+07	0	0	HD
TCGA-DR-A0ZM-01	cervix	9	20971343	22305010	2.16382e+07	0	0	HD
TCGA-77-8156-01	lung	9	20971347	23971909	22471628	0	0	HD
TCGA-CN-4735-01	upper_aerodigestive_tract	9	20977247	22020523	21498885	0	0	HD
TCGA-66-2793-01	lung	9	20977812	23817013	2.23974e+07	0	0	HD
TCGA-AN-A0AT-01	breast	9	20977812	29532144	25254978	0	0	HD
TCGA-02-0116-01	central_nervous_system	9	20981127	23283062	2.21321e+07	0	0	HD
TCGA-VR-AA7B-01	oesophagus	9	20981127	22396082	2.16886e+07	0	0	HD
TCGA-D8-A1XD-01	breast	9	20987641	23211094	2.20994e+07	0	0	HD
TCGA-4W-AA9R-01	central_nervous_system	9	20987641	22548707	21768174	0	0	HD
TCGA-28-2514-01	central_nervous_system	9	20987641	22412963	21700302	0	0	HD
TCGA-IB-7646-01	pancreas	9	20999465	22280644	2.16401e+07	0	0	HD
TCGA-CV-A6K1-01	upper_aerodigestive_tract	9	21003055	22305010	2.1654e+07	0	0	HD
TCGA-90-7964-01	lung	9	21008377	22633023	21820700	0	0	HD
TCGA-CV-7235-01	upper_aerodigestive_tract	9	21010552	31493411	2.6252e+07	0	0	HD
TCGA-28-1751-01	central_nervous_system	9	21017828	27865600	24441714	0	0	HD
TCGA-AR-A0U4-01	breast	9	21017884	25940843	2.34794e+07	0	0	HD
TCGA-BR-8677-01	stomach	9	21018574	23073756	22046165	0	0	HD
TCGA-21-1071-01	lung	9	21018853	30820405	25919629	0	0	HD
TCGA-IP-7968-01	stomach	9	21024103	28371246	2.46977e+07	0	0	HD
TCGA-CF-A9FL-01	urinary_tract	9	21024392	22219912	21622152	0	0	HD
TCGA-39-5037-01	lung	9	21025825	26645719	23835772	0	0	HD
TCGA-06-0744-01	central_nervous_system	9	21030125	22190574	2.16103e+07	0	0	HD
TCGA-78-7156-01	lung	9	21030125	22057230	2.15437e+07	0	0	HD
TCGA-44-7670-01	lung	9	21030300	21991752	21511026	0	0	HD
TCGA-FD-A6TB-01	urinary_tract	9	21030300	22161351	2.15958e+07	0	0	HD
TCGA-CV-6940-01	upper_aerodigestive_tract	9	21030851	31083831	26057341	0	0	HD
TCGA-27-1833-01	central_nervous_system	9	21033557	23024946	2.20293e+07	0	0	HD
TCGA-EW-A6SB-01	breast	9	21033557	24305061	22669309	0	0	HD
TCGA-75-6214-01	lung	9	21041372	23563522	22302447	0	0	HD
TCGA-ER-A19W-06	skin	9	21043631	22170983	21607307	0	0	HD
TCGA-XF-A8HI-01	urinary_tract	9	21043631	24005490	2.25246e+07	0	0	HD
TCGA-DD-A116-01	liver	9	21044021	22976592	2.20103e+07	0	0	HD
TCGA-36-2544-01	ovary	9	21046674	26834232	23940453	0	0	HD
TCGA-DU-5854-01	central_nervous_system	9	21047733	23199959	22123846	0	0	HD
TCGA-06-0155-01	central_nervous_system	9	21052035	22004948	2.15285e+07	0	0	HD
TCGA-14-1455-01	central_nervous_system	9	21056085	24059242	2.25577e+07	0	0	HD
TCGA-XF-A9SK-01	urinary_tract	9	21057062	24850192	22953627	0	0	HD
TCGA-25-2392-01	ovary	9	21057869	26889925	23973897	0	0	HD
TCGA-67-3770-01	lung	9	21064765	22300338	2.16826e+07	0	0	HD
TCGA-FS-A1ZM-06	skin	9	21064765	22333688	2.16992e+07	0	0	HD
TCGA-06-1802-01	central_nervous_system	9	21068012	24758398	22913205	0	0	HD
TCGA-CS-4943-01	central_nervous_system	9	21069661	22144685	21607173	0	0	HD
TCGA-19-0963-01	central_nervous_system	9	21071856	23327225	2.21995e+07	0	0	HD
TCGA-12-0657-01	central_nervous_system	9	21071856	24141942	22606899	0	0	HD
TCGA-DX-A3UA-01	soft_tissue	9	21073692	22665583	2.18696e+07	0	0	HD
TCGA-43-8118-01	lung	9	21073692	23881167	2.24774e+07	0	0	HD
TCGA-63-A5MY-01	lung	9	21073945	22647014	2.18605e+07	0	0	HD
TCGA-ZF-AA4U-01	urinary_tract	9	21078375	24048938	2.25637e+07	0	0	HD
TCGA-55-1592-01	lung	9	21086311	24405668	2.2746e+07	0	0	HD
TCGA-56-8305-01	lung	9	21086311	23988395	22537353	0	0	HD
TCGA-14-1401-01	central_nervous_system	9	21088719	24114353	22601536	0	0	HD
TCGA-DX-A6YZ-01	soft_tissue	9	21088719	30426291	25757505	0	0	HD
TCGA-06-0124-01	central_nervous_system	9	21089454	22973407	2.20314e+07	0	0	HD
TCGA-19-5955-01	central_nervous_system	9	21091240	26651364	23871302	0	0	HD
TCGA-12-5301-01	central_nervous_system	9	21091240	22047932	21569586	0	0	HD
TCGA-A7-A5ZV-01	breast	9	21091240	22988904	22040072	0	0	HD
TCGA-SH-A7BC-01	pleura	9	21093083	22028801	21560942	0	0	HD
TCGA-RB-A7B8-01	pancreas	9	21093083	22072301	21582692	0	0	HD
TCGA-06-0192-01	central_nervous_system	9	21098843	25035901	23067372	0	0	HD
TCGA-HZ-A4BK-01	pancreas	9	21100141	31635590	2.63679e+07	0	0	HD
TCGA-27-1834-01	central_nervous_system	9	21107470	26652686	23880078	0	0	HD
TCGA-G3-AAV6-01	liver	9	21114237	22754906	2.19346e+07	0	0	HD
TCGA-E1-A7YI-01	central_nervous_system	9	21114237	25485940	2.33001e+07	0	0	HD
TCGA-56-7580-01	lung	9	21114237	23196532	2.21554e+07	0	0	HD
TCGA-LK-A4O7-01	pleura	9	21114237	22042086	2.15782e+07	0	0	HD
TCGA-02-2483-01	central_nervous_system	9	21114237	26567847	23841042	0	0	HD
TCGA-AR-A0TY-01	breast	9	21114237	23024528	2.20694e+07	0	0	HD
TCGA-14-1453-01	central_nervous_system	9	21119164	24428541	2.27739e+07	0	0	HD
TCGA-FZ-5922-01	pancreas	9	21119164	22169700	21644432	0	0	HD
TCGA-DU-6402-01	central_nervous_system	9	21119177	27018020	2.40686e+07	0	0	HD
TCGA-GU-A763-01	urinary_tract	9	21119177	23740692	2.24299e+07	0	0	HD
TCGA-16-1055-01	central_nervous_system	9	21122462	23078341	2.21004e+07	0	0	HD
TCGA-66-2771-01	lung	9	21122462	24372547	2.27475e+07	0	0	HD
TCGA-3R-A8YX-01	soft_tissue	9	21122645	23059968	2.20913e+07	0	0	HD
TCGA-MP-A4TF-01	lung	9	21122645	22558881	21840763	0	0	HD
TCGA-CV-A6JY-01	upper_aerodigestive_tract	9	21125404	24233746	22679575	0	0	HD
TCGA-FV-A3I1-01	liver	9	21125404	23954349	2.25399e+07	0	0	HD
TCGA-CD-8534-01	stomach	9	21125835	30467205	25796520	0	0	HD
TCGA-CD-8524-01	stomach	9	21125835	21999240	2.15625e+07	0	0	HD
TCGA-06-0158-01	central_nervous_system	9	21129719	22099780	2.16147e+07	0	0	HD
TCGA-06-0125-01	central_nervous_system	9	21129719	28347679	24738699	0	0	HD
TCGA-06-0877-01	central_nervous_system	9	21130728	24493745	2.28122e+07	0	0	HD
TCGA-3U-A98F-01	pleura	9	21130820	22784718	21957769	0	0	HD
TCGA-A4-7287-01	kidney	9	21131059	23552134	2.23416e+07	0	0	HD
TCGA-12-0819-01	central_nervous_system	9	21135952	24022290	22579121	0	0	HD
TCGA-Z6-A9VB-01	oesophagus	9	21135952	26113423	2.36247e+07	0	0	HD
TCGA-76-4928-01	central_nervous_system	9	21135952	23880959	2.25085e+07	0	0	HD
TCGA-R5-A7ZF-01	stomach	9	21135952	23441666	22288809	0	0	HD
TCGA-XD-AAUL-01	pancreas	9	21136378	22543731	2.18401e+07	0	0	HD
TCGA-95-8039-01	lung	9	21136378	22548707	2.18425e+07	0	0	HD
TCGA-FS-A1ZJ-06	skin	9	21139808	22162238	21651023	0	0	HD
TCGA-06-6388-01	central_nervous_system	9	21139808	25019905	2.30799e+07	0	0	HD
TCGA-08-0358-01	central_nervous_system	9	21144378	24247963	2.26962e+07	0	0	HD
TCGA-FS-A1ZY-06	skin	9	21145448	23514723	2.23301e+07	0	0	HD
TCGA-58-8392-01	lung	9	21149963	22607894	2.18789e+07	0	0	HD
TCGA-SG-A849-01	soft_tissue	9	21149963	23327225	22238594	0	0	HD
TCGA-CF-A27C-01	urinary_tract	9	21151553	23771565	22461559	0	0	HD
TCGA-D8-A1JK-01	breast	9	21151553	23262838	2.22072e+07	0	0	HD
TCGA-DK-AA6X-01	urinary_tract	9	21153106	22347407	2.17503e+07	0	0	HD
TCGA-E7-A8O7-01	urinary_tract	9	21153106	22241889	2.16975e+07	0	0	HD
TCGA-UT-A97Y-01	pleura	9	21153306	24127381	2.26403e+07	0	0	HD
TCGA-08-0346-01	central_nervous_system	9	21153306	22334145	2.17437e+07	0	0	HD
TCGA-06-A6S0-01	central_nervous_system	9	21156118	22388821	2.17725e+07	0	0	HD
TCGA-LB-A8F3-01	pancreas	9	21156583	26162287	23659435	0	0	HD
TCGA-64-5815-01	lung	9	21157095	23207852	2.21825e+07	0	0	HD
TCGA-DX-A6BK-01	soft_tissue	9	21157843	23386952	2.22724e+07	0	0	HD
TCGA-74-6575-01	central_nervous_system	9	21161316	22215596	21688456	0	0	HD
TCGA-K4-A5RI-01	urinary_tract	9	21161316	24486206	22823761	0	0	HD
TCGA-85-A4CL-01	lung	9	21161316	24520194	22840755	0	0	HD
TCGA-97-7547-01	lung	9	21161316	22674282	21917799	0	0	HD
TCGA-AN-A0AL-01	breast	9	21161950	26865818	24013884	0	0	HD
TCGA-06-2564-01	central_nervous_system	9	21161950	24969719	2.30658e+07	0	0	HD
TCGA-A8-A06Y-01	breast	9	21171267	22164991	21668129	0	0	HD
TCGA-GV-A6ZA-01	urinary_tract	9	21171267	27438714	2.4305e+07	0	0	HD
TCGA-S9-A6U0-01	central_nervous_system	9	21171590	22082419	2.1627e+07	0	0	HD
TCGA-FS-A1ZF-06	skin	9	21174141	22272137	21723139	0	0	HD
TCGA-VQ-A8PJ-01	stomach	9	21174442	31922736	26548589	0	0	HD
TCGA-AN-A0G0-01	breast	9	21174643	22463201	21818922	0	0	HD
TCGA-DX-A8BX-01	soft_tissue	9	21174685	22019129	21596907	0	0	HD
TCGA-D7-6815-01	stomach	9	21175516	22293599	2.17346e+07	0	0	HD
TCGA-02-0014-01	central_nervous_system	9	21177685	25049865	23113775	0	0	HD
TCGA-FB-AAPU-01	pancreas	9	21177903	22208022	2.1693e+07	0	0	HD
TCGA-19-1789-01	central_nervous_system	9	21184475	22338657	21761566	0	0	HD
TCGA-06-0150-01	central_nervous_system	9	21184475	22130515	21657495	0	0	HD
TCGA-19-1786-01	central_nervous_system	9	21184475	26049348	2.36169e+07	0	0	HD
TCGA-12-1095-01	central_nervous_system	9	21185743	27047460	2.41166e+07	0	0	HD
TCGA-23-2081-01	ovary	9	21186155	27987675	24586915	0	0	HD
TCGA-28-6450-01	central_nervous_system	9	21186931	25774232	2.34806e+07	0	0	HD
TCGA-XV-A9W5-01	skin	9	21187594	22161351	2.16745e+07	0	0	HD
TCGA-33-4586-01	lung	9	21196411	22272137	21734274	0	0	HD
TCGA-76-6285-01	central_nervous_system	9	21198033	23222186	2.22101e+07	0	0	HD
TCGA-93-7348-01	lung	9	21198033	22879068	2.20386e+07	0	0	HD
TCGA-DD-AACW-01	liver	9	21198033	25353887	23275960	0	0	HD
TCGA-08-0345-01	central_nervous_system	9	21201183	22087104	2.16441e+07	0	0	HD
TCGA-PE-A5DC-01	breast	9	21201183	27398468	2.42998e+07	0	0	HD
TCGA-25-2401-01	ovary	9	21201444	22502699	2.18521e+07	0	0	HD
TCGA-EB-A299-01	skin	9	21206438	28007992	24607215	0	0	HD
TCGA-S4-A8RM-01	pancreas	9	21210757	27215039	24212898	0	0	HD
TCGA-CU-A72E-01	urinary_tract	9	21210757	23207852	2.22093e+07	0	0	HD
TCGA-3H-AB3L-01	pleura	9	21210757	28446380	2.48286e+07	0	0	HD
TCGA-BT-A20U-01	urinary_tract	9	21210757	22976592	2.20937e+07	0	0	HD
TCGA-BR-7722-01	stomach	9	21210757	23157048	2.21839e+07	0	0	HD
TCGA-4Z-AA7Y-01	urinary_tract	9	21214877	22035479	21625178	0	0	HD
TCGA-CZ-4860-01	kidney	9	21214877	24696723	22955800	0	0	HD
TCGA-D6-A6ES-01	upper_aerodigestive_tract	9	21224146	22709361	2.19668e+07	0	0	HD
TCGA-HC-A631-01	prostate	9	21224146	22219912	21722029	0	0	HD
TCGA-2L-AAQI-01	pancreas	9	21224146	22164777	2.16945e+07	0	0	HD
TCGA-F1-6875-01	stomach	9	21226817	23094676	2.21607e+07	0	0	HD
TCGA-ER-A195-06	skin	9	21226817	22057230	2.1642e+07	0	0	HD
TCGA-02-2486-01	central_nervous_system	9	21226817	22205497	21716157	0	0	HD
TCGA-KB-A93J-01	stomach	9	21226817	30636428	2.59316e+07	0	0	HD
TCGA-3H-AB3M-01	pleura	9	21228260	22023963	2.16261e+07	0	0	HD
TCGA-22-5489-01	lung	9	21235513	30966660	2.61011e+07	0	0	HD
TCGA-FZ-5919-01	pancreas	9	21235513	22982002	2.21088e+07	0	0	HD
TCGA-D7-8578-01	stomach	9	21235513	22361636	2.17986e+07	0	0	HD
TCGA-CN-5363-01	upper_aerodigestive_tract	9	21235513	23099502	2.21675e+07	0	0	HD
TCGA-02-0027-01	central_nervous_system	9	21238127	22307876	2.1773e+07	0	0	HD
TCGA-UD-AAC7-01	pleura	9	21238127	22983565	22110846	0	0	HD
TCGA-55-8505-01	lung	9	21238152	24176224	22707188	0	0	HD
TCGA-86-8280-01	lung	9	21238152	23777522	22507837	0	0	HD
TCGA-DU-5852-01	central_nervous_system	9	21241856	22412963	2.18274e+07	0	0	HD
TCGA-19-1387-01	central_nervous_system	9	21241856	23050099	2.2146e+07	0	0	HD
TCGA-28-2502-01	central_nervous_system	9	21241856	27825279	2.45336e+07	0	0	HD
TCGA-DU-A7TJ-01	central_nervous_system	9	21241856	24741496	22991676	0	0	HD
TCGA-S9-A7IS-01	central_nervous_system	9	21249703	25171942	2.32108e+07	1	0	LOH
TCGA-16-1060-01	central_nervous_system	9	21249703	22361636	2.18057e+07	0	0	HD
TCGA-12-0620-01	central_nervous_system	9	21249703	23848517	22549110	0	0	HD
TCGA-P5-A5EU-01	central_nervous_system	9	21255411	23196532	2.2226e+07	0	0	HD
TCGA-UY-A8OC-01	urinary_tract	9	21255411	23604397	22429904	0	0	HD
TCGA-98-8023-01	lung	9	21258108	22162238	21710173	0	0	HD
TCGA-14-1795-01	central_nervous_system	9	21258108	22558881	2.19085e+07	0	0	HD
TCGA-BH-A0BF-01	breast	9	21258108	22480923	2.18695e+07	0	0	HD
TCGA-94-7557-01	lung	9	21258474	25347412	23302943	0	0	HD
TCGA-UF-A7JF-01	upper_aerodigestive_tract	9	21258474	22003136	21630805	0	0	HD
TCGA-CU-A3KJ-01	urinary_tract	9	21258474	22873972	22066223	0	0	HD
TCGA-06-6694-01	central_nervous_system	9	21263745	22170983	21717364	0	0	HD
TCGA-76-4925-01	central_nervous_system	9	21264105	22211203	21737654	0	0	HD
TCGA-66-2794-01	lung	9	21265259	24037857	22651558	0	0	HD
TCGA-06-0127-01	central_nervous_system	9	21266497	22107004	2.16868e+07	0	0	HD
TCGA-05-4418-01	lung	9	21266514	24555849	2.29112e+07	0	0	HD
TCGA-E1-A7YJ-01	central_nervous_system	9	21266514	24629389	2.2948e+07	0	0	HD
TCGA-32-1979-01	central_nervous_system	9	21266514	23211094	22238804	0	0	HD
TCGA-32-1986-01	central_nervous_system	9	21280418	27591521	2.4436e+07	0	0	HD
TCGA-BR-8059-01	stomach	9	21282892	25392987	2.33379e+07	0	0	HD
TCGA-CX-A4AQ-01	upper_aerodigestive_tract	9	21282934	22293599	2.17883e+07	0	0	HD
TCGA-02-0047-01	central_nervous_system	9	21285921	22164991	21725456	0	0	HD
TCGA-VP-A87D-01	prostate	9	21288176	24554174	22921175	1	0	LOH
TCGA-FD-A62S-01	urinary_tract	9	21289602	28093232	24691417	0	0	HD
TCGA-QQ-A5VA-01	soft_tissue	9	21289639	29057616	2.51736e+07	0	0	HD
TCGA-33-4589-01	lung	9	21291232	47217176	34254204	9	4	AMP
TCGA-D3-A8GS-06	skin	9	21303058	22272137	2.17876e+07	0	0	HD
TCGA-VQ-A8E7-01	stomach	9	21303822	22935156	22119489	0	0	HD
TCGA-44-6779-01	lung	9	21303822	23073969	2.21889e+07	0	0	HD
TCGA-AP-A0L9-01	endometrium	9	21303883	22134172	2.1719e+07	9	2	AMP
TCGA-QH-A6XC-01	central_nervous_system	9	21310588	22190796	21750692	0	0	HD
TCGA-73-4670-01	lung	9	21312166	23197592	22254879	0	0	HD
TCGA-32-5222-01	central_nervous_system	9	21314987	22000770	2.16579e+07	0	0	HD
TCGA-XF-AAN1-01	urinary_tract	9	21314987	22037369	21676178	0	0	HD
TCGA-3A-A9J0-01	pancreas	9	21314987	21991923	21653455	0	0	HD
TCGA-24-2260-01	ovary	9	21316649	23837464	2.25771e+07	0	0	HD
TCGA-IW-A3M5-01	soft_tissue	9	21320826	22550741	2.19358e+07	0	0	HD
TCGA-LK-A4O2-01	pleura	9	21323089	23188081	22255585	0	0	HD
TCGA-81-5910-01	central_nervous_system	9	21325894	26658291	2.39921e+07	0	0	HD
TCGA-HV-A5A3-01	pancreas	9	21325894	22243962	21784928	0	0	HD
TCGA-FS-A1ZB-06	skin	9	21328544	22449925	2.18892e+07	0	0	HD
TCGA-CF-A9FH-01	urinary_tract	9	21331119	22131825	21731472	0	0	HD
TCGA-HV-A5A4-01	pancreas	9	21331119	22462907	21897013	0	0	HD
TCGA-D6-A4Z9-01	upper_aerodigestive_tract	9	21332347	24144108	2.27382e+07	0	0	HD
TCGA-32-2495-01	central_nervous_system	9	21332347	22028801	21680574	0	0	HD
TCGA-12-3652-01	central_nervous_system	9	21332347	25452979	23392663	0	0	HD
TCGA-D9-A1JX-06	skin	9	21340373	23170527	22255450	0	0	HD
TCGA-12-1094-01	central_nervous_system	9	21347237	22170983	21759110	0	0	HD
TCGA-29-1705-01	ovary	9	21353871	30524025	25938948	0	0	HD
TCGA-G2-AA3C-01	urinary_tract	9	21355678	23641531	2.24986e+07	0	0	HD
TCGA-28-5209-01	central_nervous_system	9	21355678	22000770	21678224	0	0	HD
TCGA-CD-5798-01	stomach	9	21355678	22878914	22117296	0	0	HD
TCGA-24-1546-01	ovary	9	21356931	26457709	23907320	0	0	HD
TCGA-06-0878-01	central_nervous_system	9	21361957	22502699	21932328	0	0	HD
TCGA-74-6584-01	central_nervous_system	9	21361957	23585481	22473719	0	0	HD
TCGA-6A-AB49-01	lung	9	21361957	22558881	21960419	0	0	HD
TCGA-CQ-A4C9-01	upper_aerodigestive_tract	9	21361957	22037369	21699663	0	0	HD
TCGA-ER-A193-06	skin	9	21361957	23896056	2.2629e+07	0	0	HD
TCGA-ZF-A9RN-01	urinary_tract	9	21369315	23308830	2.23391e+07	0	0	HD
TCGA-02-0023-01	central_nervous_system	9	21369331	24121520	2.27454e+07	0	0	HD
TCGA-A4-A57E-01	kidney	9	21370587	22361414	2.1866e+07	0	0	HD
TCGA-CN-6022-01	upper_aerodigestive_tract	9	21379466	22465257	2.19224e+07	0	0	HD
TCGA-CR-7397-01	upper_aerodigestive_tract	9	21379466	22211570	21795518	0	0	HD
TCGA-XF-A9SV-01	urinary_tract	9	21379466	22005394	21692430	1	0	LOH
TCGA-TS-A7OZ-01	pleura	9	21383193	22976592	2.21799e+07	0	0	HD
TCGA-CG-4477-01	stomach	9	21383193	24233746	2.28085e+07	0	0	HD
TCGA-FS-A1ZS-06	skin	9	21391231	22872408	2.21318e+07	0	0	HD
TCGA-D9-A4Z2-01	skin	9	21391231	31981377	26686304	0	0	HD
TCGA-FD-A5BZ-01	urinary_tract	9	21391364	22647014	22019189	0	0	HD
TCGA-06-0169-01	central_nervous_system	9	21401193	27354586	2.43779e+07	0	0	HD
TCGA-UD-AABY-01	pleura	9	21407250	28002851	2.47051e+07	0	0	HD
TCGA-77-8131-01	lung	9	21407250	23050099	2.22287e+07	0	0	HD
TCGA-FG-5965-01	central_nervous_system	9	21408202	22644110	22026156	1	0	LOH
TCGA-LA-A446-01	lung	9	21408202	26424725	2.39165e+07	0	0	HD
TCGA-87-5896-01	central_nervous_system	9	21416492	22614985	2.20157e+07	0	0	HD
TCGA-94-8490-01	lung	9	21416492	29654950	25535721	0	0	HD
TCGA-08-0354-01	central_nervous_system	9	21416492	22293599	2.1855e+07	0	0	HD
TCGA-YC-A9TC-01	urinary_tract	9	21416492	22043265	2.17299e+07	0	0	HD
TCGA-02-0051-01	central_nervous_system	9	21416492	22855915	2.21362e+07	0	0	HD
TCGA-D7-6822-01	stomach	9	21420138	29985893	2.5703e+07	5	0	LOH
TCGA-BQ-7056-01	kidney	9	21427674	22924982	22176328	0	0	HD
TCGA-LN-A49P-01	oesophagus	9	21432491	27776146	2.46043e+07	0	0	HD
TCGA-06-2566-01	central_nervous_system	9	21432491	23448335	22440413	0	0	HD
TCGA-FD-A43X-01	urinary_tract	9	21434678	22035479	2.17351e+07	0	0	HD
TCGA-14-0789-01	central_nervous_system	9	21435591	21978615	21707103	1	0	LOH
TCGA-50-8459-01	lung	9	21435591	22762482	2.2099e+07	0	0	HD
TCGA-L5-A88S-01	oesophagus	9	21435591	22334145	21884868	0	0	HD
TCGA-78-7166-01	lung	9	21437579	23656538	2.25471e+07	0	0	HD
TCGA-HT-A5RC-01	central_nervous_system	9	21437579	22067416	2.17525e+07	0	0	HD
TCGA-MB-A8JL-01	soft_tissue	9	21437579	23245563	22341571	0	0	HD
TCGA-EB-A3HV-01	skin	9	21444143	26875733	24159938	0	0	HD
TCGA-63-A5MV-01	lung	9	21444469	26894303	24169386	0	0	HD
TCGA-BT-A20P-01	urinary_tract	9	21444469	22412963	21928716	0	0	HD
TCGA-69-7761-01	lung	9	21446800	23252689	2.23497e+07	0	0	HD
TCGA-BR-4266-01	stomach	9	21448448	27730552	24589500	0	0	HD
TCGA-BR-4264-01	stomach	9	21448448	27719394	24583921	0	0	HD
TCGA-DK-A6B5-01	urinary_tract	9	21448643	22598741	22023692	0	0	HD
TCGA-LN-A4A6-01	oesophagus	9	21448643	32233405	26841024	0	0	HD
TCGA-CV-6948-01	upper_aerodigestive_tract	9	21450474	22388821	2.19196e+07	0	0	HD
TCGA-06-0171-01	central_nervous_system	9	21465117	22412963	21939040	0	0	HD
TCGA-12-5295-01	central_nervous_system	9	21465117	22280941	21873029	0	0	HD
TCGA-EE-A2GR-06	skin	9	21465117	22329735	21897426	0	0	HD
TCGA-GU-AATQ-01	urinary_tract	9	21465117	25149138	2.33071e+07	0	0	HD
TCGA-HZ-7919-01	pancreas	9	21465117	25244330	2.33547e+07	0	0	HD
TCGA-16-1047-01	central_nervous_system	9	21465478	22000770	21733124	0	0	HD
TCGA-49-6767-01	lung	9	21465478	31562553	2.6514e+07	0	0	HD
TCGA-HZ-8315-01	pancreas	9	21465478	28413315	2.49394e+07	0	0	HD
TCGA-EE-A3AB-06	skin	9	21487253	31262776	2.6375e+07	0	0	HD
TCGA-JY-A6FB-01	oesophagus	9	21487253	21991923	21739588	0	0	HD
TCGA-74-6573-01	central_nervous_system	9	21487253	23276500	2.23819e+07	0	0	HD
TCGA-EE-A2ML-06	skin	9	21487998	22283153	2.18856e+07	0	0	HD
TCGA-60-2722-01	lung	9	21487998	29903720	25695859	0	0	HD
TCGA-43-6771-01	lung	9	21491983	22132076	2.1812e+07	0	0	HD
TCGA-32-4719-01	central_nervous_system	9	21491983	22902282	2.21971e+07	0	0	HD
TCGA-LN-A49Y-01	oesophagus	9	21491983	23950903	22721443	0	0	HD
TCGA-IG-A3YA-01	oesophagus	9	21491983	23771565	22631774	0	0	HD
TCGA-IN-AB1X-01	stomach	9	21491983	22096338	2.17942e+07	0	0	HD
TCGA-55-5899-01	lung	9	21492097	29783470	2.56378e+07	0	0	HD
TCGA-FG-A87N-01	central_nervous_system	9	21493956	22709361	2.21017e+07	0	0	HD
TCGA-02-0024-01	central_nervous_system	9	21502406	23382382	22442394	0	0	HD
TCGA-BF-A5ES-01	skin	9	21502406	24224354	22863380	0	0	HD
TCGA-CR-7382-01	upper_aerodigestive_tract	9	21502422	24383034	22942728	0	0	HD
TCGA-08-0375-01	central_nervous_system	9	21502709	24572830	2.30378e+07	0	0	HD
TCGA-77-A5G6-01	lung	9	21507603	22860374	2.2184e+07	0	0	HD
TCGA-CX-7219-01	upper_aerodigestive_tract	9	21507603	23642677	22575140	0	0	HD
TCGA-XF-AAMR-01	urinary_tract	9	21507662	22042086	21774874	0	0	HD
TCGA-R3-A69X-01	urinary_tract	9	21507662	23058676	22283169	0	0	HD
TCGA-CQ-7068-01	upper_aerodigestive_tract	9	21514398	22190574	21852486	0	0	HD
TCGA-J2-8192-01	lung	9	21514640	22067416	21791028	0	0	HD
TCGA-S5-AA26-01	urinary_tract	9	21515522	22338657	2.19271e+07	0	0	HD
TCGA-DK-A3WX-01	urinary_tract	9	21515522	22762482	22139002	0	0	HD
TCGA-UF-A71B-01	upper_aerodigestive_tract	9	21517302	22071270	21794286	0	0	HD
TCGA-06-A7TL-01	central_nervous_system	9	21517492	22171484	21844488	1	0	LOH
TCGA-LN-A5U6-01	oesophagus	9	21519088	28347679	2.49334e+07	0	0	HD
TCGA-AL-3466-01	kidney	9	21520798	24477515	2.29992e+07	0	0	HD
TCGA-76-6192-01	central_nervous_system	9	21521258	22913678	22217468	0	0	HD
TCGA-ZF-AA54-01	urinary_tract	9	21524322	22748869	2.21366e+07	0	0	HD
TCGA-V5-AASW-01	oesophagus	9	21524353	21999240	2.17618e+07	0	0	HD
TCGA-96-8170-01	lung	9	21524686	24662479	2.30936e+07	0	0	HD
TCGA-MQ-A6BL-01	pleura	9	21524686	23079238	22301962	0	0	HD
TCGA-E5-A2PC-01	urinary_tract	9	21531536	22520493	2.2026e+07	0	0	HD
TCGA-GN-A4U5-01	skin	9	21531536	22548451	2.204e+07	0	0	HD
TCGA-14-0862-01	central_nervous_system	9	21531536	28168979	2.48503e+07	0	0	HD
TCGA-19-5954-01	central_nervous_system	9	21532565	22151972	2.18423e+07	0	0	HD
TCGA-HT-8011-01	central_nervous_system	9	21533092	22043265	2.17882e+07	0	0	HD
TCGA-XF-AAN5-01	urinary_tract	9	21533092	21989072	21761082	0	0	HD
TCGA-BH-A0BG-01	breast	9	21543596	22190796	21867196	0	0	HD
TCGA-27-1837-01	central_nervous_system	9	21547377	24677369	23112373	0	0	HD
TCGA-AY-A69D-01	large_intestine	9	21547377	22089599	21818488	0	0	HD
TCGA-D6-A6EP-01	upper_aerodigestive_tract	9	21547377	24279359	22913368	0	0	HD
TCGA-AO-A0J6-01	breast	9	21550592	22003260	21776926	0	0	HD
TCGA-28-1747-01	central_nervous_system	9	21555226	23837319	2.26963e+07	0	0	HD
TCGA-06-0201-01	central_nervous_system	9	21555226	24849060	23202143	0	0	HD
TCGA-DK-AA77-01	urinary_tract	9	21555226	22327562	21941394	0	0	HD
TCGA-ZB-A96L-01	thymus	9	21555226	23238533	2.23969e+07	0	0	HD
TCGA-DX-AB30-01	soft_tissue	9	21562757	22328194	2.19455e+07	0	0	HD
TCGA-WE-A8JZ-06	skin	9	21562757	22089599	21826178	0	0	HD
TCGA-IG-A5S3-01	oesophagus	9	21563282	21977194	21770238	0	0	HD
TCGA-L5-A8NK-01	oesophagus	9	21565674	22024351	2.1795e+07	0	0	HD
TCGA-58-8391-01	lung	9	21565674	23599785	2.25827e+07	0	0	HD
TCGA-LN-A4A2-01	oesophagus	9	21565674	22205497	2.18856e+07	0	0	HD
TCGA-R5-A7ZR-01	stomach	9	21567651	22130344	2.1849e+07	0	0	HD
TCGA-12-0688-01	central_nervous_system	9	21579122	22944599	2.22619e+07	0	0	HD
TCGA-DA-A3F3-06	skin	9	21579122	23567768	22573445	0	0	HD
TCGA-66-2742-01	lung	9	21579686	24237100	22908393	0	0	HD
TCGA-MP-A4T6-01	lung	9	21579827	22190796	2.18853e+07	0	0	HD
TCGA-EE-A29D-06	skin	9	21580763	22913678	2.22472e+07	0	0	HD
TCGA-18-3410-01	lung	9	21581105	29783989	25682547	0	0	HD
TCGA-K4-A3WS-01	urinary_tract	9	21581712	26049348	23815530	0	0	HD
TCGA-ZC-AAA7-01	thymus	9	21581712	22750629	2.21662e+07	0	0	HD
TCGA-BF-AAP0-06	skin	9	21584240	23154691	2.23695e+07	0	0	HD
TCGA-TS-A8AI-01	pleura	9	21585265	32114161	26849713	0	0	HD
TCGA-B0-5100-01	kidney	9	21585265	22131825	21858545	0	0	HD
TCGA-IG-A3Y9-01	oesophagus	9	21587788	22009960	21798874	0	0	HD
TCGA-62-8398-01	lung	9	21587943	22822423	22205183	0	0	HD
TCGA-BH-A0B7-01	breast	9	21587943	23173122	2.23805e+07	0	0	HD
TCGA-XF-A8HF-01	urinary_tract	9	21592386	22361636	21977011	0	0	HD
TCGA-DB-A75L-01	central_nervous_system	9	21601242	26752504	24176873	1	0	LOH
TCGA-HD-A4C1-01	upper_aerodigestive_tract	9	21601242	22633023	2.21171e+07	0	0	HD
TCGA-CV-7434-01	upper_aerodigestive_tract	9	21601242	22057230	21829236	0	0	HD
TCGA-XF-A9T8-01	urinary_tract	9	21602707	22118857	21860782	0	0	HD
TCGA-77-7141-01	lung	9	21605227	24124296	2.28648e+07	0	0	HD
TCGA-CG-5720-01	stomach	9	21606566	22472338	22039452	0	0	HD
TCGA-LN-A49N-01	oesophagus	9	21607755	23673382	2.26406e+07	0	0	HD
TCGA-06-6391-01	central_nervous_system	9	21614839	22056499	21835669	0	0	HD
TCGA-EB-A4P0-01	skin	9	21614839	24617036	2.31159e+07	0	0	HD
TCGA-XN-A8T3-01	pancreas	9	21614839	22891410	2.22531e+07	0	0	HD
TCGA-14-0817-01	central_nervous_system	9	21617466	22338657	2.19781e+07	0	0	HD
TCGA-41-2572-01	central_nervous_system	9	21617466	23797417	2.27074e+07	0	0	HD
TCGA-BF-AAP2-01	skin	9	21617466	24207946	22912706	0	0	HD
TCGA-5N-A9KM-01	urinary_tract	9	21620510	22412963	2.20167e+07	0	0	HD
TCGA-ER-A42K-06	skin	9	21625101	22104390	2.18647e+07	0	0	HD
TCGA-19-4065-01	central_nervous_system	9	21625808	22462907	2.20444e+07	0	0	HD
TCGA-46-3768-01	lung	9	21626169	22953776	2.229e+07	0	0	HD
TCGA-R6-A8WG-01	oesophagus	9	21626573	24853038	2.32398e+07	0	0	HD
TCGA-EB-A5KH-06	skin	9	21633547	22250574	2.19421e+07	0	0	HD
TCGA-52-7812-01	lung	9	21633547	22512435	22072991	0	0	HD
TCGA-27-2528-01	central_nervous_system	9	21642609	22169700	2.19062e+07	0	0	HD
TCGA-F7-A50G-01	upper_aerodigestive_tract	9	21642609	22125402	2.1884e+07	0	0	HD
TCGA-33-6738-01	lung	9	21652626	23829911	2.27413e+07	0	0	HD
TCGA-IB-A6UF-01	pancreas	9	21652626	23066042	22359334	0	0	HD
TCGA-AN-A0XV-01	breast	9	21652626	24912430	23282528	0	0	HD
TCGA-P3-A6T8-01	upper_aerodigestive_tract	9	21652626	22973194	22312910	0	0	HD
TCGA-06-0648-01	central_nervous_system	9	21652626	22054356	21853491	0	0	HD
TCGA-76-6656-01	central_nervous_system	9	21652626	22034112	21843369	0	0	HD
TCGA-94-8491-01	lung	9	21655804	29603993	2.56299e+07	0	0	HD
TCGA-DU-A7TD-01	central_nervous_system	9	21655859	22137165	21896512	0	0	HD
TCGA-28-5211-01	central_nervous_system	9	21655859	23048263	22352061	0	0	HD
TCGA-66-2755-01	lung	9	21666066	22082380	21874223	0	0	HD
TCGA-AA-3506-01	large_intestine	9	21667295	22861227	22264261	0	0	HD
TCGA-FS-A1Z3-06	skin	9	21667295	22604690	2.2136e+07	0	0	HD
TCGA-2F-A9KO-01	urinary_tract	9	21667373	23791223	22729298	0	0	HD
TCGA-21-1083-01	lung	9	21667373	22537492	2.21024e+07	0	0	HD
TCGA-EE-A17X-06	skin	9	21667373	25719617	23693495	0	0	HD
TCGA-28-2513-01	central_nervous_system	9	21673153	22598741	22135947	0	0	HD
TCGA-H4-A2HQ-01	urinary_tract	9	21673608	22151972	21912790	0	0	HD
TCGA-06-0126-01	central_nervous_system	9	21679152	22674282	22176717	0	0	HD
TCGA-19-A6J5-01	central_nervous_system	9	21679152	22140863	2.191e+07	0	0	HD
TCGA-S5-A6DX-01	urinary_tract	9	21679152	22250574	21964863	0	0	HD
TCGA-FD-A5BX-01	urinary_tract	9	21679152	24371701	2.30254e+07	0	0	HD
TCGA-78-8655-01	lung	9	21679270	22361636	22020453	0	0	HD
TCGA-CD-8532-01	stomach	9	21679452	22137165	2.19083e+07	0	0	HD
TCGA-14-1396-01	central_nervous_system	9	21680460	23048263	2.23644e+07	0	0	HD
TCGA-BH-A0DL-01	breast	9	21680460	23998344	22839402	0	0	HD
TCGA-W3-AA21-06	skin	9	21680881	21977194	2.1829e+07	0	0	HD
TCGA-39-5024-01	lung	9	21681671	32036752	2.68592e+07	0	0	HD
TCGA-DU-A76L-01	central_nervous_system	9	21684433	22162238	2.19233e+07	0	0	HD
TCGA-FW-A3I3-06	skin	9	21688238	22338657	2.20134e+07	0	0	HD
TCGA-DK-A2I1-01	urinary_tract	9	21688238	22462907	2.20756e+07	0	0	HD
TCGA-05-5715-01	lung	9	21688238	22037369	2.18628e+07	0	0	HD
TCGA-06-1086-01	central_nervous_system	9	21688238	27312047	2.45001e+07	0	0	HD
TCGA-12-3651-01	central_nervous_system	9	21691467	21999240	2.18454e+07	0	0	HD
TCGA-66-2788-01	lung	9	21691487	26354108	2.40228e+07	0	0	HD
TCGA-63-7021-01	lung	9	21694039	22361414	2.20277e+07	0	0	HD
TCGA-VM-A8CD-01	central_nervous_system	9	21694039	22215596	2.19548e+07	0	0	HD
TCGA-05-4402-01	lung	9	21694039	22324548	2.20093e+07	0	0	HD
TCGA-TP-A8TT-01	prostate	9	21694039	22520468	2.21073e+07	0	0	HD
TCGA-50-5068-01	lung	9	21694039	22481286	2.20877e+07	0	0	HD
TCGA-06-0214-01	central_nervous_system	9	21695460	23219435	2.24574e+07	0	0	HD
TCGA-D7-A6EV-01	stomach	9	21695893	25775262	2.37356e+07	1	0	LOH
TCGA-DX-A8BP-01	soft_tissue	9	21696288	22215596	21955942	0	0	HD
TCGA-4Z-AA89-01	urinary_tract	9	21696288	22741961	2.22191e+07	0	0	HD
TCGA-S8-A6BV-01	oesophagus	9	21696288	22215596	21955942	0	0	HD
TCGA-DU-7006-01	central_nervous_system	9	21700795	24247963	22974379	0	0	HD
TCGA-IN-AB1V-01	stomach	9	21700795	22118857	21909826	0	0	HD
TCGA-19-5958-01	central_nervous_system	9	21701674	22042086	21871880	0	0	HD
TCGA-2F-A9KQ-01	urinary_tract	9	21701762	23402640	22552201	0	0	HD
TCGA-D6-6823-01	upper_aerodigestive_tract	9	21705713	22608275	22156994	0	0	HD
TCGA-12-3650-01	central_nervous_system	9	21705713	22075338	2.18905e+07	0	0	HD
TCGA-ZN-A9VQ-01	pleura	9	21705713	23721545	22713629	0	0	HD
TCGA-15-1446-01	central_nervous_system	9	21716997	27414001	24565499	0	0	HD
TCGA-C8-A9FZ-01	breast	9	21716997	24272883	22994940	0	0	HD
TCGA-BT-A0S7-01	urinary_tract	9	21716997	22983565	22350281	0	0	HD
TCGA-FP-8211-01	stomach	9	21716997	23698649	22707823	0	0	HD
TCGA-TS-A7P7-01	pleura	9	21720481	21977194	2.18488e+07	0	0	HD
TCGA-06-2561-01	central_nervous_system	9	21720481	22125503	21922992	0	0	HD
TCGA-GN-A265-06	skin	9	21720481	22072301	21896391	0	0	HD
TCGA-US-A77E-01	pancreas	9	21720481	22176961	21948721	0	0	HD
TCGA-IB-7890-01	pancreas	9	21720481	23175433	22447957	0	0	HD
TCGA-Q9-A6FW-01	oesophagus	9	21720481	24912417	23316449	0	0	HD
TCGA-ZF-A9R2-01	urinary_tract	9	21720481	22430975	22075728	0	0	HD
TCGA-AQ-A1H2-01	breast	9	21720481	27327823	24524152	0	0	HD
TCGA-BA-A6DL-01	upper_aerodigestive_tract	9	21720481	32055127	26887804	0	0	HD
TCGA-CJ-5677-01	kidney	9	21720481	22633023	22176752	0	0	HD
TCGA-L5-A8NJ-01	oesophagus	9	21720943	22082419	21901681	0	0	HD
TCGA-AA-3517-01	large_intestine	9	21721383	22430975	22076179	0	0	HD
TCGA-CS-6186-01	central_nervous_system	9	21721383	22027004	2.18742e+07	0	0	HD
TCGA-XF-A9T5-01	urinary_tract	9	21727208	24982125	2.33547e+07	0	0	HD
TCGA-3X-AAVB-01	biliary_tract	9	21727208	22005394	21866301	0	0	HD
TCGA-IQ-A61O-01	upper_aerodigestive_tract	9	21727208	22446297	2.20868e+07	0	0	HD
TCGA-E7-A97P-01	urinary_tract	9	21727208	23199959	2.24636e+07	0	0	HD
TCGA-19-0964-01	central_nervous_system	9	21727208	22380226	22053717	0	0	HD
TCGA-63-A5MB-01	lung	9	21730410	23771565	2.2751e+07	0	0	HD
TCGA-DK-A1A5-01	urinary_tract	9	21731099	22204445	21967772	0	0	HD
TCGA-EE-A3AH-06	skin	9	21731099	22151972	2.19415e+07	0	0	HD
TCGA-FS-A1ZA-06	skin	9	21731099	24718274	2.32247e+07	0	0	HD
TCGA-28-2501-01	central_nervous_system	9	21731099	24269322	2.30002e+07	0	0	HD
TCGA-G7-7501-01	kidney	9	21731099	23067277	22399188	0	0	HD
TCGA-ZF-A9R3-01	urinary_tract	9	21731366	22266091	2.19987e+07	0	0	HD
TCGA-08-0357-01	central_nervous_system	9	21732466	22455518	22093992	0	0	HD
TCGA-K4-A4AB-01	urinary_tract	9	21732466	23715981	2.27242e+07	0	0	HD
TCGA-08-0355-01	central_nervous_system	9	21732466	22548451	2.21405e+07	0	0	HD
TCGA-DA-A1I7-06	skin	9	21732466	22138762	21935614	0	0	HD
TCGA-06-0882-01	central_nervous_system	9	21732912	32256069	2.69945e+07	0	0	HD
TCGA-GN-A9SD-06	skin	9	21733204	21991752	21862478	0	0	HD
TCGA-DU-A76K-01	central_nervous_system	9	21733204	22717305	2.22253e+07	0	0	HD
TCGA-56-8308-01	lung	9	21733500	23065716	22399608	0	0	HD
TCGA-12-0780-01	central_nervous_system	9	21735203	24221117	22978160	0	0	HD
TCGA-14-1825-01	central_nervous_system	9	21741615	22778708	2.22602e+07	0	0	HD
TCGA-BR-4288-01	stomach	9	21741615	21991752	2.18667e+07	0	0	HD
TCGA-GD-A3OQ-01	urinary_tract	9	21741615	22144685	21943150	0	0	HD
TCGA-CN-A63W-01	upper_aerodigestive_tract	9	21741615	24486169	23113892	0	0	HD
TCGA-FD-A3B5-01	urinary_tract	9	21747672	22878225	2.23129e+07	0	0	HD
TCGA-BT-A20T-01	urinary_tract	9	21747803	22219912	2.19839e+07	0	0	HD
TCGA-76-6191-01	central_nervous_system	9	21747803	22107004	2.19274e+07	0	0	HD
TCGA-VT-A80G-01	soft_tissue	9	21747803	26113423	23930613	0	0	HD
TCGA-06-0187-01	central_nervous_system	9	21747803	22162238	2.1955e+07	0	0	HD
TCGA-44-2665-01	lung	9	21748239	22902282	2.23253e+07	0	0	HD
TCGA-12-0822-01	central_nervous_system	9	21748239	23161407	22454823	0	0	HD
TCGA-06-0133-01	central_nervous_system	9	21748962	22327722	22038342	0	0	HD
TCGA-02-0048-01	central_nervous_system	9	21750587	25377308	2.35639e+07	0	0	HD
TCGA-DK-AA76-01	urinary_tract	9	21757432	22024351	2.18909e+07	0	0	HD
TCGA-Z6-A8JE-01	oesophagus	9	21757432	22161351	2.19594e+07	0	0	HD
TCGA-08-0347-01	central_nervous_system	9	21757916	23017814	22387865	0	0	HD
TCGA-S9-A7J0-01	central_nervous_system	9	21757916	22134094	21946005	1	0	LOH
TCGA-E1-A7Z2-01	central_nervous_system	9	21757916	22235346	21996631	0	0	HD
TCGA-32-1976-01	central_nervous_system	9	21759774	24285933	2.30229e+07	0	0	HD
TCGA-RD-A7BS-01	stomach	9	21760396	24698405	2.32294e+07	0	0	HD
TCGA-K4-A4AC-01	urinary_tract	9	21760396	22321178	22040787	0	0	HD
TCGA-26-1440-01	central_nervous_system	9	21763566	27203134	24483350	0	0	HD
TCGA-LN-A9FQ-01	oesophagus	9	21763566	22272137	2.20179e+07	0	0	HD
TCGA-05-4403-01	lung	9	21763566	22053895	2.19087e+07	0	0	HD
TCGA-S9-A7IX-01	central_nervous_system	9	21766532	22027004	21896768	0	0	HD
TCGA-12-3653-01	central_nervous_system	9	21766532	22210886	21988709	0	0	HD
TCGA-19-5951-01	central_nervous_system	9	21767007	22412963	22089985	0	0	HD
TCGA-LK-A4NY-01	pleura	9	21767007	27893210	2.48301e+07	0	0	HD
TCGA-68-8251-01	lung	9	21767404	22137685	2.19525e+07	0	0	HD
TCGA-26-1443-01	central_nervous_system	9	21767404	22164296	21965850	0	0	HD
TCGA-19-0955-01	central_nervous_system	9	21772624	22024351	2.18985e+07	0	0	HD
TCGA-FF-8042-01	haematopoietic_and_lymphoid_tissue	9	21773167	22543731	22158449	0	0	HD
TCGA-28-1755-01	central_nervous_system	9	21773167	22293346	2.20333e+07	0	0	HD
TCGA-06-5408-01	central_nervous_system	9	21773222	22057230	21915226	0	0	HD
TCGA-T3-A92M-01	upper_aerodigestive_tract	9	21774167	22056499	21915333	0	0	HD
TCGA-16-1062-01	central_nervous_system	9	21776615	22034112	2.19054e+07	0	0	HD
TCGA-27-1836-01	central_nervous_system	9	21776615	26181481	23979048	0	0	HD
TCGA-14-1823-01	central_nervous_system	9	21779684	22019732	21899708	0	0	HD
TCGA-12-0615-01	central_nervous_system	9	21779684	27572511	2.46761e+07	0	0	HD
TCGA-AO-A0J5-01	breast	9	21780298	22057230	21918764	0	0	HD
TCGA-66-2780-01	lung	9	21780298	25273179	2.35267e+07	0	0	HD
TCGA-B6-A0IO-01	breast	9	21780298	29887375	2.58338e+07	0	0	HD
TCGA-FX-A3RE-01	soft_tissue	9	21780298	22135210	21957754	0	0	HD
TCGA-56-8082-01	lung	9	21784822	22644274	22214548	0	0	HD
TCGA-ZF-A9RL-01	urinary_tract	9	21784822	22455892	22120357	0	0	HD
TCGA-HT-7860-01	central_nervous_system	9	21785018	22219912	22002465	0	0	HD
TCGA-B8-5550-01	kidney	9	21785018	22484016	22134517	0	0	HD
TCGA-CV-7177-01	upper_aerodigestive_tract	9	21785018	22067416	21926217	0	0	HD
TCGA-CG-4441-01	stomach	9	21785018	22018053	2.19015e+07	0	0	HD
TCGA-GV-A3QF-01	urinary_tract	9	21785018	31550869	2.66679e+07	0	0	HD
TCGA-LK-A4O0-01	pleura	9	21785139	23138534	2.24618e+07	0	0	HD
TCGA-12-0654-01	central_nervous_system	9	21785877	22057230	2.19216e+07	0	0	HD
TCGA-19-2631-01	central_nervous_system	9	21787848	22009960	21898904	0	0	HD
TCGA-16-1045-01	central_nervous_system	9	21788877	22231934	2.20104e+07	0	0	HD
TCGA-32-4213-01	central_nervous_system	9	21788877	22347407	22068142	0	0	HD
TCGA-66-2777-01	lung	9	21788877	22380226	2.20846e+07	0	0	HD
TCGA-B6-A0WV-01	breast	9	21797135	21989072	2.18931e+07	0	0	HD
TCGA-76-6280-01	central_nervous_system	9	21797135	21999240	2.18982e+07	0	0	HD
TCGA-ZU-A8S4-01	biliary_tract	9	21797135	24572830	2.3185e+07	0	0	HD
TCGA-HD-A6I0-01	upper_aerodigestive_tract	9	21797135	22982002	2.23896e+07	0	0	HD
TCGA-NK-A7XE-01	lung	9	21797135	22047932	2.19225e+07	0	0	HD
TCGA-NC-A5HL-01	lung	9	21797135	22030438	2.19138e+07	0	0	HD
TCGA-CF-A8HX-01	urinary_tract	9	21800513	23460333	22630423	0	0	HD
TCGA-39-5035-01	lung	9	21800513	30865184	2.63328e+07	11	0	AMP
TCGA-12-0653-01	central_nervous_system	9	21800513	22087104	2.19438e+07	0	0	HD
TCGA-26-A7UX-01	central_nervous_system	9	21800513	22347407	22073960	0	0	HD
TCGA-37-5819-01	lung	9	21800513	23150347	22475430	0	0	HD
TCGA-02-0071-01	central_nervous_system	9	21801319	28232684	2.5017e+07	0	0	HD
TCGA-SI-AA8C-01	soft_tissue	9	21801319	22272137	22036728	0	0	HD
TCGA-63-A5MI-01	lung	9	21801319	25944009	23872664	0	0	HD
TCGA-YS-A95B-01	pleura	9	21801319	22043265	21922292	0	0	HD
TCGA-66-2758-01	lung	9	21801319	26807818	2.43046e+07	0	0	HD
TCGA-UT-A88D-01	pleura	9	21801319	30113864	2.59576e+07	0	0	HD
TCGA-CQ-A4CA-01	upper_aerodigestive_tract	9	21801530	24450828	23126179	0	0	HD
TCGA-LK-A4NW-01	pleura	9	21801530	22125402	21963466	0	0	HD
TCGA-85-8582-01	lung	9	21801530	22170983	2.19863e+07	0	0	HD
TCGA-XT-AASU-01	pleura	9	21806564	22272137	2.20394e+07	0	0	HD
TCGA-85-A512-01	lung	9	21806564	22042086	21924325	0	0	HD
TCGA-C4-A0F6-01	urinary_tract	9	21806564	24075781	2.29412e+07	0	0	HD
TCGA-ER-A2NC-06	skin	9	21806564	22113907	2.19602e+07	0	0	HD
TCGA-12-3648-01	central_nervous_system	9	21806564	22190796	21998680	0	0	HD
TCGA-18-3414-01	lung	9	21806564	24663069	2.32348e+07	0	0	HD
TCGA-BF-A1PZ-01	skin	9	21806564	22202668	22004616	0	0	HD
TCGA-CU-A5W6-01	urinary_tract	9	21806564	22134094	21970329	1	0	LOH
TCGA-ED-A8O6-01	liver	9	21806564	22207255	2.20069e+07	1	0	LOH
TCGA-ER-A2ND-06	skin	9	21806564	22449925	2.21282e+07	0	0	HD
TCGA-BT-A20Q-01	urinary_tract	9	21806564	22903852	22355208	0	0	HD
TCGA-EB-A6R0-01	skin	9	21806564	24704689	2.32556e+07	0	0	HD
TCGA-19-1386-01	central_nervous_system	9	21806564	26050209	2.39284e+07	0	0	HD
TCGA-DU-6405-01	central_nervous_system	9	21807994	22035479	2.19217e+07	0	0	HD
TCGA-FS-A4F8-06	skin	9	21807994	22550741	2.21794e+07	0	0	HD
TCGA-64-1679-01	lung	9	21807994	22161828	21984911	0	0	HD
TCGA-CQ-6221-01	upper_aerodigestive_tract	9	21807994	32398234	27103114	0	0	HD
TCGA-ZF-A9R0-01	urinary_tract	9	21807994	22376805	2.20924e+07	0	0	HD
TCGA-IQ-A61G-01	upper_aerodigestive_tract	9	21807994	22020523	2.19143e+07	0	0	HD
TCGA-FS-A1ZC-06	skin	9	21811027	22043265	21927146	0	0	HD
TCGA-IG-A625-01	oesophagus	9	21811027	22488678	2.21499e+07	0	0	HD
TCGA-08-0392-01	central_nervous_system	9	21811027	22174712	2.19929e+07	0	0	HD
TCGA-D6-A6EQ-01	upper_aerodigestive_tract	9	21811027	30343405	26077216	0	0	HD
TCGA-4Z-AA82-01	urinary_tract	9	21811027	22041998	2.19265e+07	1	0	LOH
TCGA-C4-A0F1-01	urinary_tract	9	21811027	23341942	2.25765e+07	0	0	HD
TCGA-SC-A6LM-01	pleura	9	21811533	22067416	2.19395e+07	0	0	HD
TCGA-HT-7477-01	central_nervous_system	9	21811533	26875832	2.43437e+07	0	0	HD
TCGA-CN-5361-01	upper_aerodigestive_tract	9	21811533	22592384	2.2202e+07	0	0	HD
TCGA-CV-A45Q-01	upper_aerodigestive_tract	9	21811533	32186322	2.69989e+07	0	0	HD
TCGA-BR-8683-01	stomach	9	21811533	23132591	22472062	0	0	HD
TCGA-AR-A0TW-01	breast	9	21812349	22338657	22075503	0	0	HD
TCGA-SH-A9CU-01	pleura	9	21812349	22018053	21915201	0	0	HD
TCGA-EB-A42Z-01	skin	9	21812450	22053895	2.19332e+07	0	0	HD
TCGA-DA-A1I5-06	skin	9	21815166	26226392	24020779	0	0	HD
TCGA-FG-A4MW-01	central_nervous_system	9	21815166	22710286	22262726	0	0	HD
TCGA-CG-4472-01	stomach	9	21815166	22089599	2.19524e+07	0	0	HD
TCGA-B6-A0IJ-01	breast	9	21815166	22161212	21988189	0	0	HD
TCGA-63-A5MM-01	lung	9	21815166	22546330	22180748	0	0	HD
TCGA-SC-A6LN-01	pleura	9	21816214	22019129	2.19177e+07	0	0	HD
TCGA-LL-A73Y-01	breast	9	21816214	22067416	21941815	0	0	HD
TCGA-CS-5395-01	central_nervous_system	9	21816758	22071270	21944014	0	0	HD
TCGA-CV-7438-01	upper_aerodigestive_tract	9	21816758	22272137	2.20444e+07	0	0	HD
TCGA-US-A779-01	pancreas	9	21817777	23361119	22589448	0	0	HD
TCGA-FS-A1Z7-06	skin	9	21817777	22099780	2.19588e+07	0	0	HD
TCGA-Z2-AA3S-06	skin	9	21818310	22132076	21975193	0	0	HD
TCGA-DX-A1L2-01	soft_tissue	9	21818310	22027004	21922657	0	0	HD
TCGA-FD-A3SP-01	urinary_tract	9	21818310	22361414	22089862	0	0	HD
TCGA-MB-A5Y8-01	soft_tissue	9	21818310	22137165	2.19777e+07	0	0	HD
TCGA-GV-A3QK-01	urinary_tract	9	21818310	22430975	2.21246e+07	0	0	HD
TCGA-58-A46M-01	lung	9	21818310	22019017	2.19187e+07	0	0	HD
TCGA-16-1063-01	central_nervous_system	9	21828110	22613556	22220833	0	0	HD
TCGA-BA-A4II-01	upper_aerodigestive_tract	9	21828110	22099302	21963706	0	0	HD
TCGA-CU-A3YL-01	urinary_tract	9	21828110	22681728	22254919	0	0	HD
TCGA-DA-A1I2-06	skin	9	21828110	22072730	21950420	0	0	HD
TCGA-D8-A1XT-01	breast	9	21828110	22190796	22009453	0	0	HD
TCGA-14-3476-01	central_nervous_system	9	21828110	22334336	22081223	0	0	HD
TCGA-BB-4227-01	upper_aerodigestive_tract	9	21828110	22071270	21949690	0	0	HD
TCGA-06-0122-01	central_nervous_system	9	21828110	22838082	22333096	0	0	HD
TCGA-91-6831-01	lung	9	21828110	22809450	22318780	0	0	HD
TCGA-CN-6018-01	upper_aerodigestive_tract	9	21828110	22037369	2.19327e+07	0	0	HD
TCGA-GS-A9TQ-01	haematopoietic_and_lymphoid_tissue	9	21828110	22208683	2.20184e+07	0	0	HD
TCGA-LN-A9FO-01	oesophagus	9	21828110	22089599	2.19589e+07	0	0	HD
TCGA-34-5929-01	lung	9	21828110	22784718	22306414	0	0	HD
TCGA-CV-A463-01	upper_aerodigestive_tract	9	21828110	22134094	21981102	0	0	HD
TCGA-QK-A8ZA-01	upper_aerodigestive_tract	9	21828110	22107004	21967557	0	0	HD
TCGA-56-A4BW-01	lung	9	21833541	22043265	21938403	0	0	HD
TCGA-76-6661-01	central_nervous_system	9	21833541	22423291	22128416	0	0	HD
TCGA-FB-AAQ0-01	pancreas	9	21833541	25969360	2.39015e+07	0	0	HD
TCGA-HT-8104-01	central_nervous_system	9	21833541	24244133	23038837	0	0	HD
TCGA-FF-A7CW-01	haematopoietic_and_lymphoid_tissue	9	21833541	22167974	2.20008e+07	0	0	HD
TCGA-35-4122-01	lung	9	21833659	25675730	2.37547e+07	0	0	HD
TCGA-33-AASL-01	lung	9	21833659	22161494	2.19976e+07	0	0	HD
TCGA-CV-7097-01	upper_aerodigestive_tract	9	21834610	22121633	2.19781e+07	0	0	HD
TCGA-G2-AA3D-01	urinary_tract	9	21834610	22065950	21950280	0	0	HD
TCGA-RC-A7S9-01	liver	9	21834610	21999240	21916925	1	0	LOH
TCGA-2J-AABA-01	pancreas	9	21838505	22628635	22233570	0	0	HD
TCGA-CV-7429-01	upper_aerodigestive_tract	9	21838505	22037369	21937937	0	0	HD
TCGA-BR-A4J1-01	stomach	9	21838505	22003152	2.19208e+07	0	0	HD
TCGA-DK-A1AG-01	urinary_tract	9	21838505	22000770	2.19196e+07	0	0	HD
TCGA-3N-A9WB-06	skin	9	21838505	21980470	2.19095e+07	0	0	HD
TCGA-L5-A8NF-01	oesophagus	9	21838505	22329193	22083849	1	0	LOH
TCGA-FD-A3SM-01	urinary_tract	9	21839132	22190574	22014853	0	0	HD
TCGA-41-2575-01	central_nervous_system	9	21846285	22215596	2.20309e+07	0	0	HD
TCGA-N6-A4V9-01	endometrium	9	21846285	22086840	2.19666e+07	0	0	HD
TCGA-27-1830-01	central_nervous_system	9	21846285	22293395	22069840	0	0	HD
TCGA-P3-A6T5-01	upper_aerodigestive_tract	9	21846285	22072730	2.19595e+07	1	0	LOH
TCGA-32-1977-01	central_nervous_system	9	21846327	22334145	22090236	0	0	HD
TCGA-32-4209-01	central_nervous_system	9	21846327	22215596	2.2031e+07	0	0	HD
TCGA-90-7766-01	lung	9	21846327	22170983	22008655	0	0	HD
TCGA-WE-A8K6-06	skin	9	21846327	22030438	2.19384e+07	0	0	HD
TCGA-74-6581-01	central_nervous_system	9	21846327	22462907	22154617	0	0	HD
TCGA-76-6663-01	central_nervous_system	9	21846327	23010072	2.24282e+07	1	0	LOH
TCGA-FS-A1ZR-06	skin	9	21846327	22057230	2.19518e+07	0	0	HD
TCGA-DX-A7EQ-01	soft_tissue	9	21846327	22390663	22118495	0	0	HD
TCGA-EE-A29Q-06	skin	9	21846327	22155202	2.20008e+07	0	0	HD
TCGA-FF-8047-01	haematopoietic_and_lymphoid_tissue	9	21846327	22915597	22380962	0	0	HD
TCGA-G8-6906-01	haematopoietic_and_lymphoid_tissue	9	21846327	22125503	21985915	1	0	LOH
TCGA-IW-A3M6-01	soft_tissue	9	21846327	22020523	21933425	0	0	HD
TCGA-12-0692-01	central_nervous_system	9	21846327	22176251	22011289	0	0	HD
TCGA-28-2506-01	central_nervous_system	9	21846327	22018053	21932190	0	0	HD
TCGA-CV-A45Y-01	upper_aerodigestive_tract	9	21846327	23538827	22692577	0	0	HD
TCGA-AR-A24Z-01	breast	9	21846327	26187635	24016981	0	0	HD
TCGA-FB-AAPP-01	pancreas	9	21846327	22020523	21933425	0	0	HD
TCGA-P3-A5Q6-01	upper_aerodigestive_tract	9	21846327	22125402	2.19859e+07	0	0	HD
TCGA-XF-AAMQ-01	urinary_tract	9	21846327	23727356	2.27868e+07	0	0	HD
TCGA-06-1801-01	central_nervous_system	9	21846440	26822262	24334351	0	0	HD
TCGA-12-1601-01	central_nervous_system	9	21846440	22118058	21982249	0	0	HD
TCGA-IQ-A61E-01	upper_aerodigestive_tract	9	21846440	22329735	2.20881e+07	0	0	HD
TCGA-12-0828-01	central_nervous_system	9	21855096	22047932	21951514	0	0	HD
TCGA-DX-A3U8-01	soft_tissue	9	21855096	22041998	21948547	0	0	HD
TCGA-S9-A89Z-01	central_nervous_system	9	21855096	22089599	2.19723e+07	0	0	HD
TCGA-41-3392-01	central_nervous_system	9	21855096	26853237	2.43542e+07	0	0	HD
TCGA-63-5128-01	lung	9	21855096	22104207	2.19797e+07	0	0	HD
TCGA-CF-A8HY-01	urinary_tract	9	21855096	22304997	2.208e+07	0	0	HD
TCGA-DA-A95X-06	skin	9	21855096	22018053	2.19366e+07	0	0	HD
TCGA-IB-7893-01	pancreas	9	21855096	22851626	22353361	0	0	HD
TCGA-28-5204-01	central_nervous_system	9	21855096	22020523	2.19378e+07	0	0	HD
TCGA-ER-A19F-06	skin	9	21855096	22033181	2.19441e+07	0	0	HD
TCGA-UF-A71A-01	upper_aerodigestive_tract	9	21855096	22031005	2.19431e+07	0	0	HD
TCGA-43-2576-01	lung	9	21855096	23625665	2.27404e+07	0	0	HD
TCGA-LH-A9QB-06	skin	9	21855096	22043265	2.19492e+07	0	0	HD
TCGA-06-5414-01	central_nervous_system	9	21855687	22219912	2.20378e+07	0	0	HD
TCGA-66-2770-01	lung	9	21860428	31568882	26714655	0	0	HD
TCGA-FJ-A3ZE-01	urinary_tract	9	21860428	22162238	22011333	0	0	HD
TCGA-LN-A4A8-01	oesophagus	9	21860428	22043044	21951736	0	0	HD
TCGA-OR-A5LG-01	adrenal_gland	9	21860428	22003152	21931790	0	0	HD
TCGA-BT-A0YX-01	urinary_tract	9	21860428	22072672	21966550	0	0	HD
TCGA-06-0749-01	central_nervous_system	9	21860428	22075338	21967883	0	0	HD
TCGA-D7-6520-01	stomach	9	21864535	22162238	2.20134e+07	0	0	HD
TCGA-HD-7917-01	upper_aerodigestive_tract	9	21864535	22067416	2.1966e+07	0	0	HD
TCGA-BA-4074-01	upper_aerodigestive_tract	9	21864535	22003136	2.19338e+07	0	0	HD
TCGA-F7-A623-01	upper_aerodigestive_tract	9	21864535	22057230	2.19609e+07	0	0	HD
TCGA-GF-A769-01	skin	9	21864535	22329735	22097135	0	0	HD
TCGA-OL-A97C-01	breast	9	21864535	22118857	21991696	0	0	HD
TCGA-CQ-7071-01	upper_aerodigestive_tract	9	21864535	22190796	2.20277e+07	0	0	HD
TCGA-EE-A2MK-06	skin	9	21864535	22017836	2.19412e+07	0	0	HD
TCGA-LN-A4A1-01	oesophagus	9	21864535	22219912	2.20422e+07	0	0	HD
TCGA-GN-A4U3-06	skin	9	21864535	22015434	2.194e+07	0	0	HD
TCGA-LK-A4O5-01	pleura	9	21864535	22307876	2.20862e+07	0	0	HD
TCGA-VR-A8EX-01	oesophagus	9	21864673	22043265	21953969	0	0	HD
TCGA-66-2756-01	lung	9	21864673	22481286	2.2173e+07	1	0	LOH
TCGA-UF-A7JT-01	upper_aerodigestive_tract	9	21865497	22089599	21977548	0	0	HD
TCGA-D9-A4Z5-01	skin	9	21865497	22851626	2.23586e+07	0	0	HD
TCGA-28-1750-01	central_nervous_system	9	21865497	22089599	21977548	0	0	HD
TCGA-UF-A71E-01	upper_aerodigestive_tract	9	21865497	22067416	2.19665e+07	0	0	HD
TCGA-28-5218-01	central_nervous_system	9	21868908	21999240	21934074	0	0	HD
TCGA-K4-A3WV-01	urinary_tract	9	21868908	22069144	21969026	0	0	HD
TCGA-86-8055-01	lung	9	21868908	22231934	22050421	0	0	HD
TCGA-BA-A8YP-01	upper_aerodigestive_tract	9	21868908	22027004	21947956	0	0	HD
TCGA-FF-A7CQ-01	haematopoietic_and_lymphoid_tissue	9	21868908	21999615	2.19343e+07	0	0	HD
TCGA-UY-A9PH-01	urinary_tract	9	21868908	22075338	21972123	0	0	HD
TCGA-X6-A8C4-01	soft_tissue	9	21868908	22057230	21963069	0	0	HD
TCGA-77-8148-01	lung	9	21869079	22075338	2.19722e+07	0	0	HD
TCGA-ER-A19G-06	skin	9	21869079	21993964	2.19315e+07	0	0	HD
TCGA-DX-A6YX-01	soft_tissue	9	21869079	22043044	2.19561e+07	0	0	HD
TCGA-66-2800-01	lung	9	21874268	25194951	2.35346e+07	0	0	HD
TCGA-OR-A5JW-01	adrenal_gland	9	21874268	21978615	2.19264e+07	0	0	HD
TCGA-06-0747-01	central_nervous_system	9	21874959	22130515	22002737	0	0	HD
TCGA-14-0813-01	central_nervous_system	9	21881963	22087104	2.19845e+07	0	0	HD
TCGA-85-8354-01	lung	9	21881963	26752499	24317231	0	0	HD
TCGA-06-6700-01	central_nervous_system	9	21881963	24403040	2.31425e+07	0	0	HD
TCGA-19-1390-01	central_nervous_system	9	21881963	22151562	2.20168e+07	0	0	HD
TCGA-02-0001-01	central_nervous_system	9	21887380	22280644	22084012	0	0	HD
TCGA-19-5953-01	central_nervous_system	9	21890326	23604397	2.27474e+07	0	0	HD
TCGA-BA-6871-01	upper_aerodigestive_tract	9	21890326	22771006	22330666	0	0	HD
TCGA-A8-A08Z-01	breast	9	21890326	22324548	22107437	0	0	HD
TCGA-4W-AA9S-01	central_nervous_system	9	21890326	27038621	2.44645e+07	0	0	HD
TCGA-F7-A622-01	upper_aerodigestive_tract	9	21890326	24545211	2.32178e+07	0	0	HD
TCGA-TS-A7P6-01	pleura	9	21890326	22027004	21958665	0	0	HD
TCGA-06-6693-01	central_nervous_system	9	21894034	22037369	2.19657e+07	0	0	HD
TCGA-A8-A06X-01	breast	9	21894034	22283153	2.20886e+07	0	0	HD
TCGA-BT-A20X-01	urinary_tract	9	21894034	22027004	21960519	0	0	HD
TCGA-D3-A8GR-06	skin	9	21894034	22448738	22171386	0	0	HD
TCGA-FS-A4F4-06	skin	9	21894034	22067416	21980725	0	0	HD
TCGA-56-8629-01	lung	9	21894034	26298970	24096502	0	0	HD
TCGA-CQ-5327-01	upper_aerodigestive_tract	9	21894034	22128709	2.20114e+07	0	0	HD
TCGA-LN-A49O-01	oesophagus	9	21894034	22043044	21968539	0	0	HD
TCGA-LN-A4A9-01	oesophagus	9	21894034	22125402	22009718	0	0	HD
TCGA-28-5216-01	central_nervous_system	9	21894034	22151972	22023003	0	0	HD
TCGA-DX-A1L1-01	soft_tissue	9	21894034	22761969	2.2328e+07	0	0	HD
TCGA-GD-A76B-01	urinary_tract	9	21894034	22304997	2.20995e+07	0	0	HD
TCGA-XV-AAZV-01	skin	9	21894034	22388329	2.21412e+07	0	0	HD
TCGA-12-0821-01	central_nervous_system	9	21894034	22190574	22042304	0	0	HD
TCGA-14-1459-01	central_nervous_system	9	21894034	22685301	2.22897e+07	0	0	HD
TCGA-RD-A8N1-01	stomach	9	21894034	22305010	22099522	0	0	HD
TCGA-46-3769-01	lung	9	21894034	32564173	2.72291e+07	0	0	HD
TCGA-CN-A498-01	upper_aerodigestive_tract	9	21894034	21978615	2.19363e+07	0	0	HD
TCGA-F7-A61W-01	upper_aerodigestive_tract	9	21894034	22125347	2.20097e+07	0	0	HD
TCGA-49-6742-01	lung	9	21894495	22462907	22178701	0	0	HD
TCGA-KT-A7W1-01	central_nervous_system	9	21894495	22107004	2.20007e+07	0	0	HD
TCGA-CZ-5468-01	kidney	9	21894495	22231934	2.20632e+07	0	0	HD
TCGA-F7-8298-01	upper_aerodigestive_tract	9	21894495	22042086	2.19683e+07	0	0	HD
TCGA-BF-AAOU-01	skin	9	21894495	22031005	21962750	0	0	HD
TCGA-D3-A8GL-06	skin	9	21894495	22024351	21959423	0	0	HD
TCGA-14-0866-01	central_nervous_system	9	21894495	22113907	22004201	0	0	HD
TCGA-22-4591-01	lung	9	21894495	22248826	2.20717e+07	0	0	HD
TCGA-EE-A17Y-06	skin	9	21894495	22151590	2.2023e+07	0	0	HD
TCGA-L7-A56G-01	oesophagus	9	21894495	22000770	2.19476e+07	0	0	HD
TCGA-15-0742-01	central_nervous_system	9	21894495	22170983	22032739	0	0	HD
TCGA-2J-AABT-01	pancreas	9	21894495	32612744	2.72536e+07	0	0	HD
TCGA-EE-A29R-06	skin	9	21894495	24869056	2.33818e+07	0	0	HD
TCGA-HQ-A5ND-01	urinary_tract	9	21894495	22771006	2.23328e+07	0	0	HD
TCGA-LN-A49S-01	oesophagus	9	21894495	22072301	21983398	0	0	HD
TCGA-4Z-AA7W-01	urinary_tract	9	21894495	22915597	22405046	0	0	HD
TCGA-CV-A45X-01	upper_aerodigestive_tract	9	21894495	22033181	21963838	0	0	HD
TCGA-YD-A9TA-06	skin	9	21894495	30694376	2.62944e+07	0	0	HD
TCGA-12-1091-01	central_nervous_system	9	21894495	22125402	2.20099e+07	0	0	HD
TCGA-FS-A1ZN-01	skin	9	21894495	21977194	2.19358e+07	0	0	HD
TCGA-06-A5U1-01	central_nervous_system	9	21894495	22190796	2.20426e+07	0	0	HD
TCGA-06-5859-01	central_nervous_system	9	21900124	22161351	2.20307e+07	0	0	HD
TCGA-DX-A8BZ-01	soft_tissue	9	21900124	22515502	22207813	0	0	HD
TCGA-EE-A2A5-06	skin	9	21900124	22019129	2.19596e+07	0	0	HD
TCGA-LN-A7HX-01	oesophagus	9	21900124	22000770	21950447	0	0	HD
TCGA-MQ-A4LI-01	pleura	9	21900124	22683203	2.22917e+07	0	0	HD
TCGA-S8-A6BW-01	oesophagus	9	21900124	22031005	2.19656e+07	0	0	HD
TCGA-06-5411-01	central_nervous_system	9	21900124	22000770	21950447	0	0	HD
TCGA-CV-5430-01	upper_aerodigestive_tract	9	21900124	22118857	2.20095e+07	0	0	HD
TCGA-OR-A5KZ-01	adrenal_gland	9	21902176	22023963	2.19631e+07	0	0	HD
TCGA-86-6851-01	lung	9	21902176	22067416	21984796	0	0	HD
TCGA-EE-A2GS-06	skin	9	21902176	22293166	22097671	0	0	HD
TCGA-FD-A3N6-01	urinary_tract	9	21902176	22107004	22004590	0	0	HD
TCGA-A3-3317-01	kidney	9	21906984	22136489	2.20217e+07	0	0	HD
TCGA-CN-4728-01	upper_aerodigestive_tract	9	21906984	22219912	22063448	0	0	HD
TCGA-12-1096-01	central_nervous_system	9	21906984	22054356	21980670	0	0	HD
TCGA-15-1449-01	central_nervous_system	9	21906984	22067416	21987200	0	0	HD
TCGA-D7-8576-01	stomach	9	21906984	22596808	22251896	0	0	HD
TCGA-12-3649-01	central_nervous_system	9	21906984	22042086	21974535	0	0	HD
TCGA-EE-A2MI-06	skin	9	21906984	22107004	22006994	0	0	HD
TCGA-GN-A8LN-01	skin	9	21906984	22011656	21959320	0	0	HD
TCGA-02-0070-01	central_nervous_system	9	21907786	21988896	21948341	0	0	HD
TCGA-AR-A24Q-01	breast	9	21907786	22075338	21991562	0	0	HD
TCGA-DZ-6131-01	kidney	9	21907786	22018053	2.19629e+07	0	0	HD
TCGA-EB-A3XF-01	skin	9	21907786	22053895	2.19808e+07	0	0	HD
TCGA-HT-8110-01	central_nervous_system	9	21907786	24569885	2.32388e+07	0	0	HD
TCGA-NC-A5HD-01	lung	9	21907786	22321178	22114482	0	0	HD
TCGA-CN-5365-01	upper_aerodigestive_tract	9	21907786	22011656	21959721	0	0	HD
TCGA-08-0244-01	central_nervous_system	9	21907786	22137685	2.20227e+07	0	0	HD
TCGA-18-3406-01	lung	9	21907786	31394336	26651061	0	0	HD
TCGA-D3-A8GE-06	skin	9	21907786	22071270	21989528	0	0	HD
TCGA-BQ-5877-01	kidney	9	21908277	22242055	22075166	0	0	HD
TCGA-32-1991-01	central_nervous_system	9	21908277	22132076	2.20202e+07	0	0	HD
TCGA-BL-A13J-01	urinary_tract	9	21909000	23941187	2.29251e+07	0	0	HD
TCGA-VR-AA4G-01	oesophagus	9	21910811	22096338	2.20036e+07	0	0	HD
TCGA-IB-AAUO-01	pancreas	9	21910811	22067416	2.19891e+07	0	0	HD
TCGA-GU-A42R-01	urinary_tract	9	21914588	24372547	2.31436e+07	0	0	HD
TCGA-QK-AA3J-01	upper_aerodigestive_tract	9	21914588	22171484	22043036	0	0	HD
TCGA-D3-A51R-06	skin	9	21914588	23591479	2.2753e+07	0	0	HD
TCGA-LN-A4MR-01	oesophagus	9	21914588	22043265	2.19789e+07	0	0	HD
TCGA-NK-A5D1-01	lung	9	21914588	21993964	21954276	0	0	HD
TCGA-D8-A1JA-01	breast	9	21914588	23567367	2.2741e+07	9	1	AMP
TCGA-HR-A2OH-06	skin	9	21914588	22168989	2.20418e+07	0	0	HD
TCGA-2J-AAB1-01	pancreas	9	21914588	23199959	2.25573e+07	0	0	HD
TCGA-SC-A6LP-01	pleura	9	21914588	22138105	2.20263e+07	0	0	HD
TCGA-BR-6709-01	stomach	9	21914588	27045539	2.44801e+07	0	0	HD
TCGA-IG-A3YB-01	oesophagus	9	21914588	22190796	22052692	0	0	HD
TCGA-QQ-A5VC-01	soft_tissue	9	21914588	22069144	21991866	0	0	HD
TCGA-BT-A42B-01	urinary_tract	9	21914588	22934375	2.24245e+07	0	0	HD
TCGA-LN-A8I0-01	oesophagus	9	21914588	22005394	21959991	0	0	HD
TCGA-06-6699-01	central_nervous_system	9	21918580	22065950	21992265	0	0	HD
TCGA-FA-A7Q1-01	haematopoietic_and_lymphoid_tissue	9	21918580	21977194	21947887	0	0	HD
TCGA-12-0670-01	central_nervous_system	9	21918580	22838082	22378331	0	0	HD
TCGA-BA-4076-01	upper_aerodigestive_tract	9	21918580	22131825	2.20252e+07	0	0	HD
TCGA-HR-A5NC-01	skin	9	21918580	22018053	2.19683e+07	0	0	HD
TCGA-P3-A6T7-01	upper_aerodigestive_tract	9	21918580	25334138	23626359	0	0	HD
TCGA-3A-A9IV-01	pancreas	9	21918580	22047932	21983256	0	0	HD
TCGA-55-6975-01	lung	9	21918580	24569885	2.32442e+07	0	0	HD
TCGA-FA-A7DS-01	haematopoietic_and_lymphoid_tissue	9	21918580	22018053	2.19683e+07	0	0	HD
TCGA-28-5220-01	central_nervous_system	9	21918580	22067416	21992998	0	0	HD
TCGA-T2-A6X2-01	upper_aerodigestive_tract	9	21920661	22399693	22160177	0	0	HD
TCGA-26-5134-01	central_nervous_system	9	21926591	22041998	2.19843e+07	0	0	HD
TCGA-19-5947-01	central_nervous_system	9	21926591	22000770	2.19637e+07	0	0	HD
TCGA-12-0703-01	central_nervous_system	9	21926591	22300338	2.21135e+07	0	0	HD
TCGA-L5-A4OM-01	oesophagus	9	21928313	24305061	23116687	0	0	HD
TCGA-12-0775-01	central_nervous_system	9	21928313	22131825	22030069	0	0	HD
TCGA-78-7540-01	lung	9	21928313	22170983	22049648	0	0	HD
TCGA-FS-A1YX-06	skin	9	21928313	22047932	2.19881e+07	0	0	HD
TCGA-BB-A6UO-01	upper_aerodigestive_tract	9	21929666	21996996	21963331	0	0	HD
TCGA-LN-A7HZ-01	oesophagus	9	21929666	22018053	2.19739e+07	0	0	HD
TCGA-27-2521-01	central_nervous_system	9	21929666	22283153	2.21064e+07	0	0	HD
TCGA-71-8520-01	lung	9	21929666	22953776	22441721	0	0	HD
TCGA-BF-A3DJ-01	skin	9	21929666	22037369	2.19835e+07	0	0	HD
TCGA-46-6026-01	lung	9	21929666	21991752	21960709	0	0	HD
TCGA-RR-A6KA-01	central_nervous_system	9	21929666	22043044	21986355	0	0	HD
TCGA-DB-A75P-01	central_nervous_system	9	21929666	22465257	2.21975e+07	0	0	HD
TCGA-RR-A6KB-01	central_nervous_system	9	21929666	22082419	2.2006e+07	0	0	HD
TCGA-DX-A3U5-01	soft_tissue	9	21929666	22097933	2.20138e+07	0	0	HD
TCGA-06-0188-01	central_nervous_system	9	21929666	24144108	23036887	0	0	HD
TCGA-08-0246-01	central_nervous_system	9	21929666	22131825	2.20307e+07	0	0	HD
TCGA-85-A4QQ-01	lung	9	21929666	22879068	22404367	0	0	HD
TCGA-14-1395-01	central_nervous_system	9	21930147	22075338	2.20027e+07	1	0	LOH
TCGA-60-2707-01	lung	9	21930147	22041998	2.19861e+07	0	0	HD
TCGA-UD-AABZ-01	pleura	9	21930147	21999240	2.19647e+07	0	0	HD
TCGA-IN-A6RL-01	stomach	9	21931609	22104207	22017908	1	0	LOH
TCGA-43-8116-01	lung	9	21931609	22215596	2.20736e+07	0	0	HD
TCGA-X7-A8M3-01	thymus	9	21931609	22033181	21982395	0	0	HD
TCGA-UF-A7JD-01	upper_aerodigestive_tract	9	21931609	22089599	22010604	0	0	HD
TCGA-IQ-A6SG-01	upper_aerodigestive_tract	9	21933944	22043044	21988494	0	0	HD
TCGA-DU-8158-01	central_nervous_system	9	21933944	22097933	2.20159e+07	0	0	HD
TCGA-B0-4690-01	kidney	9	21933944	22515738	22224841	0	0	HD
TCGA-QK-AA3K-01	upper_aerodigestive_tract	9	21933944	22043265	2.19886e+07	0	0	HD
TCGA-14-1402-01	central_nervous_system	9	21934442	22324548	22129495	0	0	HD
TCGA-49-4494-01	lung	9	21936239	22118058	2.20271e+07	1	0	LOH
TCGA-HR-A2OG-06	skin	9	21936239	22097933	22017086	0	0	HD
TCGA-CJ-4895-01	kidney	9	21936239	22137655	22036947	1	0	LOH
TCGA-WE-A8ZX-06	skin	9	21944287	22347407	22145847	0	0	HD
TCGA-W5-AA36-01	biliary_tract	9	21944287	22131825	22038056	0	0	HD
TCGA-RY-A83Z-01	central_nervous_system	9	21944287	21999240	2.19718e+07	0	0	HD
TCGA-63-A5MT-01	lung	9	21944287	32942226	2.74433e+07	0	0	HD
TCGA-EE-A2MF-06	skin	9	21944287	22324548	2.21344e+07	0	0	HD
TCGA-02-0037-01	central_nervous_system	9	21944287	24075781	23010034	0	0	HD
TCGA-50-5932-01	lung	9	21948666	22592589	2.22706e+07	0	0	HD
TCGA-CN-6011-01	upper_aerodigestive_tract	9	21948666	22011656	21980161	0	0	HD
TCGA-12-1597-01	central_nervous_system	9	21948666	22011392	21980029	11	5	AMP
TCGA-CN-A642-01	upper_aerodigestive_tract	9	21948666	21980470	21964568	0	0	HD
TCGA-CV-A6K2-01	upper_aerodigestive_tract	9	21948666	25829002	23888834	0	0	HD
TCGA-23-2647-01	ovary	9	21948915	22011392	2.19802e+07	14	0	AMP
TCGA-FR-A3YN-06	skin	9	21949761	22043265	21996513	0	0	HD
TCGA-06-0241-01	central_nervous_system	9	21949761	22057230	2.20035e+07	0	0	HD
TCGA-16-1056-01	central_nervous_system	9	21949761	22024351	21987056	0	0	HD
TCGA-19-0962-01	central_nervous_system	9	21949761	23738150	2.2844e+07	0	0	HD
TCGA-33-6737-01	lung	9	21949761	27103414	2.45266e+07	0	0	HD
TCGA-NK-A5CX-01	lung	9	21949761	22087104	2.20184e+07	0	0	HD
TCGA-FD-A43Y-01	urinary_tract	9	21949761	22581314	2.22655e+07	0	0	HD
TCGA-B8-4143-01	kidney	9	21951384	22119128	22035256	0	0	HD
TCGA-06-0879-01	central_nervous_system	9	21952148	22011656	21981902	0	0	HD
TCGA-3A-A9IZ-01	pancreas	9	21954953	22042086	2.19985e+07	0	0	HD
TCGA-EB-A6QZ-01	skin	9	21954953	22011656	2.19833e+07	0	0	HD
TCGA-FD-A3NA-01	urinary_tract	9	21954953	22831168	2.23931e+07	0	0	HD
TCGA-FG-A70Z-01	central_nervous_system	9	21954953	22005254	2.19801e+07	0	0	HD
TCGA-EB-A550-01	skin	9	21954953	22125503	22040228	0	0	HD
TCGA-EE-A29W-06	skin	9	21954953	22028801	21991877	0	0	HD
TCGA-06-0145-01	central_nervous_system	9	21956078	22324307	2.21402e+07	0	0	HD
TCGA-CF-A1HR-01	urinary_tract	9	21956078	22611155	2.22836e+07	1	0	LOH
TCGA-CF-A3MH-01	urinary_tract	9	21956078	22099780	22027929	0	0	HD
TCGA-FR-A7U8-06	skin	9	21956078	21993964	21975021	0	0	HD
TCGA-LN-A7HY-01	oesophagus	9	21956078	22118857	2.20375e+07	0	0	HD
TCGA-02-0068-01	central_nervous_system	9	21956078	22480923	2.22185e+07	0	0	HD
TCGA-85-7696-01	lung	9	21956078	22104390	22030234	0	0	HD
TCGA-DK-AA6S-01	urinary_tract	9	21956078	22099302	22027690	0	0	HD
TCGA-EE-A29H-06	skin	9	21956078	22011656	21983867	0	0	HD
TCGA-22-5474-01	lung	9	21956078	22042086	21999082	0	0	HD
TCGA-D7-6519-01	stomach	9	21956078	22034112	21995095	0	0	HD
TCGA-FD-A3SQ-01	urinary_tract	9	21956078	24074100	23015089	0	0	HD
TCGA-X9-A973-01	soft_tissue	9	21956078	22018053	2.19871e+07	0	0	HD
TCGA-JY-A6FA-01	oesophagus	9	21956078	22042086	21999082	0	0	HD
TCGA-69-8453-01	lung	9	21956078	22170983	2.20635e+07	0	0	HD
TCGA-CN-4729-01	upper_aerodigestive_tract	9	21956078	22057230	22006654	1	0	LOH
TCGA-14-2554-01	central_nervous_system	9	21956078	22125402	22040740	0	0	HD
TCGA-63-A5MJ-01	lung	9	21956078	23689717	2.28229e+07	0	0	HD
TCGA-VR-A8EZ-01	oesophagus	9	21956078	22128709	2.20424e+07	0	0	HD
TCGA-55-8091-01	lung	9	21956230	25116579	2.35364e+07	0	0	HD
TCGA-DK-A3WW-01	urinary_tract	9	21956230	22628656	22292443	0	0	HD
TCGA-S4-A8RP-01	pancreas	9	21956230	22633023	2.22946e+07	0	0	HD
TCGA-UB-A7MF-01	liver	9	21956230	22043044	21999637	0	0	HD
TCGA-WE-A8K5-06	skin	9	21956230	22019017	2.19876e+07	0	0	HD
TCGA-L5-A43J-01	oesophagus	9	21956230	22065950	22011090	0	0	HD
TCGA-43-3920-01	lung	9	21957144	28452237	2.52047e+07	0	0	HD
TCGA-T2-A6WX-01	upper_aerodigestive_tract	9	21957144	22231934	22094539	0	0	HD
TCGA-MO-A47R-01	soft_tissue	9	21957144	22125402	22041273	0	0	HD
TCGA-WE-A8ZM-06	skin	9	21957144	22125503	2.20413e+07	0	0	HD
TCGA-77-A5GA-01	lung	9	21957144	26652686	24304915	0	0	HD
TCGA-EE-A20F-06	skin	9	21957144	28543418	25250281	0	0	HD
TCGA-FB-A5VM-01	pancreas	9	21957144	22709361	2.23333e+07	0	0	HD
TCGA-75-7027-01	lung	9	21957144	22071270	22014207	0	0	HD
TCGA-CV-5966-01	upper_aerodigestive_tract	9	21957144	22019673	2.19884e+07	1	0	LOH
TCGA-D9-A3Z4-01	skin	9	21957144	22089599	2.20234e+07	0	0	HD
TCGA-WE-A8ZQ-06	skin	9	21957144	22219912	22088528	0	0	HD
TCGA-CV-6936-01	upper_aerodigestive_tract	9	21958524	22029547	2.1994e+07	0	0	HD
TCGA-AC-A5EI-01	breast	9	21958566	23625466	22792016	0	0	HD
TCGA-NC-A5HN-01	lung	9	21958566	22020523	2.19895e+07	0	0	HD
TCGA-75-5125-01	lung	9	21958566	22067416	22012991	0	0	HD
TCGA-UF-A71D-01	upper_aerodigestive_tract	9	21958566	22548451	2.22535e+07	0	0	HD
TCGA-SI-A71P-01	soft_tissue	9	21958566	22137165	2.20479e+07	0	0	HD
TCGA-02-0104-01	central_nervous_system	9	21959051	24985881	23472466	0	0	HD
TCGA-G2-A2EF-01	urinary_tract	9	21959051	22029445	21994248	0	0	HD
TCGA-EE-A2MH-06	skin	9	21959051	22065950	2.20125e+07	0	0	HD
TCGA-TS-A8AY-01	pleura	9	21959051	25243565	23601308	0	0	HD
TCGA-CV-A45U-01	upper_aerodigestive_tract	9	21959051	22041998	2.20005e+07	0	0	HD
TCGA-DX-AB2J-01	soft_tissue	9	21959051	22027004	2.1993e+07	0	0	HD
TCGA-OR-A5LC-01	adrenal_gland	9	21959051	22088260	2.20237e+07	0	0	HD

## Sheet: CDKN2A amplification
#SAMPLE	TISSUE	CHROMOSOME	SEGMENT_START	SEGMENT_END	TOTAL_COPY_NUMBER	MINOR_COPY_NUMBER	CLASSIFICATION
TCGA-CV-A6JZ-01	upper_aerodigestive_tract	9	46587	21976870	13	0	AMP
TCGA-AF-6655-01	large_intestine	9	46587	29887126	11	5	AMP
TCGA-AC-A2BK-01	breast	9	46587	32174985	9	2	AMP
TCGA-AC-A62X-01	breast	9	754702	47217176	11	2	AMP
TCGA-OL-A6VO-01	breast	9	5644555	24631812	11	4	AMP
TCGA-F4-6704-01	large_intestine	9	6969634	22934328	14	3	AMP
TCGA-XU-A930-01	thymus	9	7500955	28020205	9	4	AMP
TCGA-FU-A23K-01	cervix	9	14533865	22075338	26	1	AMP
TCGA-FI-A3PX-01	endometrium	9	15369878	32889948	9	2	AMP
TCGA-LN-A49V-01	oesophagus	9	15516375	27821861	10	2	AMP
TCGA-50-6594-01	lung	9	17223492	22183162	9	2	AMP
TCGA-24-2026-01	ovary	9	17486802	47217176	9	4	AMP
TCGA-GS-A9TW-01	haematopoietic_and_lymphoid_tissue	9	17948949	37384078	9	3	AMP
TCGA-DX-A7ET-01	soft_tissue	9	19556835	24098897	11	5	AMP
TCGA-HU-A4H0-01	stomach	9	20192180	29783989	9	0	AMP
TCGA-5X-AA5U-01	ovary	9	20309956	24667607	10	3	AMP
TCGA-RD-A8MV-01	stomach	9	20793946	23359506	10	1	AMP
TCGA-33-4589-01	lung	9	21291232	47217176	9	4	AMP
TCGA-AP-A0L9-01	endometrium	9	21303883	22134172	9	2	AMP
TCGA-39-5035-01	lung	9	21800513	30865184	11	0	AMP
TCGA-D8-A1JA-01	breast	9	21914588	23567367	9	1	AMP
TCGA-12-1597-01	central_nervous_system	9	21948666	22011392	11	5	AMP
TCGA-23-2647-01	ovary	9	21948915	22011392	14	0	AMP
MTAP		9	21802635	21941040
CDKN2A/P16		9	21967751	21975132
CDKN2A/P14		9	21967751	21994490
ANRIL/P15-AS1		9	21994790	22121093
CDKN2B/P15		9	22002902	22009312
