# Supplementary material for: Detection of somatic copy number deletion of the CDKN2A gene by quantitative multiplex PCR for clinical practice
Source: Front Oncol. 2022 Dec 2;12:1038380. doi: 10.3389/fonc.2022.1038380 (PMC9755846; doi:10.3389/fonc.2022.1038380)
Supplement: Supplementary file 1 [file DataSheet_1.zip › Data file-6_PTEN-TCGA-cancers Conan_tableviewFri Mar 5 07_39_00 2021.xlsx]

## Sheet: Conan_tableviewFri Mar  5 07_39
# REGION OF INTEREST: pten 10:89622870-89731687
#
#SAMPLE	TISSUE	CHROMOSOME	SEGMENT_START	SEGMENT_END	mean	TOTAL_COPY_NUMBER	MINOR_COPY_NUMBER	CLASSIFICATION
PTEN reference		Promoter	89623195	89728532		3'UTR
TCGA-E1-A7YQ-01	central_nervous_system	10	72759	135506704	6.77897e+07	1	0	LOH
TCGA-KN-8419-01	kidney	10	72759	135506704	6.77897e+07	0	0	HD
TCGA-FS-A1ZM-06	skin	10	72759	92702679	46387719	1	0	LOH
TCGA-VS-A9UH-01	cervix	10	72759	95594015	47833387	0	0	HD
TCGA-12-0826-01	central_nervous_system	10	3162410	135506704	69334557	2	0	LOH
TCGA-D9-A6EA-06	skin	10	31093883	135506704	8.33003e+07	2	0	LOH
TCGA-BQ-5876-01	kidney	10	42897148	95653245	6.92752e+07	2	0	LOH
TCGA-S9-A6WM-01	central_nervous_system	10	65673751	96865184	8.12695e+07	2	0	LOH
TCGA-CH-5761-01	prostate	10	82425017	91419936	8.69225e+07	11	2	AMP
TCGA-EY-A214-01	endometrium	10	82439647	95595343	89017495	2	0	LOH
TCGA-BR-7704-01	stomach	10	83781921	109775369	96778645	2	0	LOH
TCGA-DX-A8BG-01	soft_tissue	10	83967161	91154267	87560714	1	0	LOH
TCGA-M7-A721-01	prostate	10	86478040	96865184	91671612	0	0	HD
TCGA-L5-A4OR-01	oesophagus	10	86497563	92517234	8.95074e+07	1	0	LOH
TCGA-AX-A2HK-01	endometrium	10	86877725	99868645	93373185	1	0	LOH
TCGA-24-1849-01	ovary	10	87253481	91217488	8.92355e+07	9	4	AMP
TCGA-G9-6356-01	prostate	10	88136632	90039120	89087876	0	0	HD
TCGA-HC-A9TH-01	prostate	10	88144110	90142870	89143490	0	0	HD
TCGA-VQ-AA64-01	stomach	10	88309195	91353043	89831119	0	0	HD
TCGA-P3-A5QE-01	upper_aerodigestive_tract	10	88337100	91369885	8.98535e+07	0	0	HD
TCGA-24-2036-01	ovary	10	88343979	90626793	89485386	0	0	HD
TCGA-C5-A8XJ-01	cervix	10	88343979	90942967	89643473	0	0	HD
TCGA-61-1895-01	ovary	10	88343979	92053414	9.01987e+07	0	0	HD
TCGA-JW-A5VK-01	cervix	10	88436490	91528819	8.99827e+07	0	0	HD
TCGA-DX-A6B8-01	soft_tissue	10	88453385	90885136	8.96693e+07	0	0	HD
TCGA-QK-A6V9-01	upper_aerodigestive_tract	10	88454432	91326948	89890690	0	0	HD
TCGA-31-1951-01	ovary	10	88498955	92540409	90519682	0	0	HD
TCGA-77-7140-01	lung	10	88524448	89657875	8.90912e+07	0	0	HD
TCGA-C8-A134-01	breast	10	88558471	90490627	89524549	0	0	HD
TCGA-ZG-A9MC-01	prostate	10	88616213	90433154	8.95247e+07	0	0	HD
TCGA-B5-A0KB-01	endometrium	10	88667758	90900280	89784019	0	0	HD
TCGA-WK-A8XZ-01	soft_tissue	10	88689402	90984190	89836796	0	0	HD
TCGA-IR-A3LL-01	cervix	10	88735611	89745749	89240680	2	0	LOH
TCGA-AQ-A04J-01	breast	10	88743027	91154267	89948647	0	0	HD
TCGA-19-2623-01	central_nervous_system	10	88811331	89632522	8.92219e+07	0	0	HD
TCGA-CG-4443-01	stomach	10	88851851	90061926	8.94569e+07	0	0	HD
TCGA-C5-A7CK-01	cervix	10	88876801	89951028	8.94139e+07	0	0	HD
TCGA-E9-A6HE-01	breast	10	88902004	89920631	8.94113e+07	1	0	LOH
TCGA-C8-A1HM-01	breast	10	88922304	89626736	89274520	0	0	HD
TCGA-FG-A70Z-01	central_nervous_system	10	89029243	90051857	89540550	0	0	HD
TCGA-DG-A2KJ-01	cervix	10	89029243	91203892	9.01166e+07	0	0	HD
TCGA-AR-A2LL-01	breast	10	89070745	92355164	9.0713e+07	2	0	LOH
TCGA-D7-A6F0-01	stomach	10	89070745	90194216	8.96325e+07	0	0	HD
TCGA-V1-A9ZG-01	prostate	10	89070745	90339697	89705221	0	0	HD
TCGA-EB-A5SE-01	skin	10	89081169	89885587	89483378	0	0	HD
TCGA-13-0758-01	ovary	10	89112629	91098643	90105636	0	0	HD
TCGA-5C-AAPD-01	liver	10	89117300	89916144	89516722	0	0	HD
TCGA-V1-A9O9-01	prostate	10	89164708	90611800	89888254	1	0	LOH
TCGA-85-8664-01	lung	10	89165833	90101828	8.96338e+07	0	0	HD
TCGA-68-8250-01	lung	10	89167880	91462111	9.0315e+07	0	0	HD
TCGA-CC-5263-01	liver	10	89167880	89628956	89398418	0	0	HD
TCGA-H7-A76A-01	upper_aerodigestive_tract	10	89167880	90417863	8.97929e+07	0	0	HD
TCGA-20-1682-01	ovary	10	89176705	90984190	9.00804e+07	0	0	HD
TCGA-KK-A7AU-01	prostate	10	89180114	90313329	8.97467e+07	0	0	HD
TCGA-AP-A052-01	endometrium	10	89180114	89984456	89582285	0	0	HD
TCGA-A5-A0GJ-01	endometrium	10	89180114	90948090	90064102	0	0	HD
TCGA-EJ-5514-01	prostate	10	89180237	90457633	89818935	0	0	HD
TCGA-30-1860-01	ovary	10	89180697	91485865	90333281	0	0	HD
TCGA-94-A5I6-01	lung	10	89180697	91402513	90291605	0	0	HD
TCGA-21-1075-01	lung	10	89180697	91047560	9.01141e+07	0	0	HD
TCGA-AM-5820-01	large_intestine	10	89180864	90605245	8.98931e+07	0	0	HD
TCGA-XF-A8HF-01	urinary_tract	10	89180864	90374638	89777751	0	0	HD
TCGA-2A-AAYU-01	prostate	10	89180864	90466296	89823580	1	0	LOH
TCGA-A7-A4SD-01	breast	10	89186496	90445540	89816018	0	0	HD
TCGA-WE-AAA3-06	skin	10	89186496	90330483	8.97585e+07	0	0	HD
TCGA-24-0968-01	ovary	10	89187177	89875683	89531430	1	0	LOH
TCGA-A7-A13H-01	breast	10	89187359	90307397	89747378	0	0	HD
TCGA-XF-AAMX-01	urinary_tract	10	89187359	89657150	8.94223e+07	0	0	HD
TCGA-AP-A5FX-01	endometrium	10	89187359	90551291	89869325	0	0	HD
TCGA-AO-A0J2-01	breast	10	89187555	90741259	89964407	0	0	HD
TCGA-YL-A9WY-01	prostate	10	89187555	90356924	8.97722e+07	0	0	HD
TCGA-A2-A3Y0-01	breast	10	89187555	89828889	89508222	0	0	HD
TCGA-14-1825-01	central_nervous_system	10	89210990	91638531	9.04248e+07	0	0	HD
TCGA-19-0963-01	central_nervous_system	10	89210990	91913055	9.0562e+07	0	0	HD
TCGA-BF-AAOU-01	skin	10	89210990	89626736	89418863	0	0	HD
TCGA-BS-A0TE-01	endometrium	10	89210990	90964731	9.00879e+07	0	0	HD
TCGA-J4-AATZ-01	prostate	10	89240716	90313329	8.9777e+07	0	0	HD
TCGA-Z7-A8R6-01	breast	10	89240716	89900897	8.95708e+07	0	0	HD
TCGA-D3-A3CC-06	skin	10	89262594	89919005	8.95908e+07	0	0	HD
TCGA-DM-A1D0-01	large_intestine	10	89262594	90307397	8.9785e+07	0	0	HD
TCGA-EO-A2CH-01	endometrium	10	89262594	89693540	89478067	0	0	HD
TCGA-HR-A5NC-01	skin	10	89262717	89782386	8.95226e+07	0	0	HD
TCGA-UF-A718-01	upper_aerodigestive_tract	10	89262717	90021237	89641977	0	0	HD
TCGA-E2-A159-01	breast	10	89262717	90355097	89808907	0	0	HD
TCGA-EM-A1YE-01	thyroid	10	89262987	90608589	89935788	0	0	HD
TCGA-CH-5794-01	prostate	10	89262987	90160598	8.97118e+07	0	0	HD
TCGA-63-7020-01	lung	10	89262987	90051857	89657422	0	0	HD
TCGA-V1-A9Z8-01	prostate	10	89262987	90163951	89713469	0	0	HD
TCGA-39-5011-01	lung	10	89262987	91163473	90213230	0	0	HD
TCGA-GN-A262-06	skin	10	89263372	90132816	89698094	0	0	HD
TCGA-KK-A7B3-01	prostate	10	89263372	90279372	89771372	0	0	HD
TCGA-R6-A6KZ-01	oesophagus	10	89263372	102139082	95701227	2	0	LOH
TCGA-FS-A1ZR-06	skin	10	89263372	90078179	8.96708e+07	0	0	HD
TCGA-06-A5U0-01	central_nervous_system	10	89263372	90612223	8.99378e+07	0	0	HD
TCGA-HC-7742-01	prostate	10	89263722	90841732	90052727	0	0	HD
TCGA-CH-5741-01	prostate	10	89263722	91566202	90414962	0	0	HD
TCGA-26-6173-01	central_nervous_system	10	89275520	90331816	89803668	0	0	HD
TCGA-D3-A8GV-06	skin	10	89275520	92521213	9.08984e+07	0	0	HD
TCGA-JW-A69B-01	cervix	10	89275520	90367567	8.98215e+07	0	0	HD
TCGA-ZG-A8QZ-01	prostate	10	89275520	90587803	8.99317e+07	0	0	HD
TCGA-ZG-A9L4-01	prostate	10	89275520	90361836	89818678	0	0	HD
TCGA-GM-A3XL-01	breast	10	89278226	90795907	9.00371e+07	0	0	HD
TCGA-D8-A3Z6-01	breast	10	89278226	90101828	89690027	0	0	HD
TCGA-EE-A20F-06	skin	10	89278226	90999939	9.01391e+07	0	0	HD
TCGA-14-0865-01	central_nervous_system	10	89279123	90374638	8.98269e+07	0	0	HD
TCGA-85-8355-01	lung	10	89279123	91214851	90246987	0	0	HD
TCGA-AR-A1AH-01	breast	10	89284807	90655472	8.99701e+07	2	0	LOH
TCGA-HC-7231-01	prostate	10	89293763	90947909	90120836	0	0	HD
TCGA-ED-A7XO-01	liver	10	89293763	90224807	89759285	0	0	HD
TCGA-V1-A9O5-01	prostate	10	89303890	89657150	89480520	0	0	HD
TCGA-ZG-A9LM-01	prostate	10	89303890	90339697	8.98218e+07	0	0	HD
TCGA-HS-A5N7-01	soft_tissue	10	89303890	89728024	89515957	0	0	HD
TCGA-06-0214-01	central_nervous_system	10	89309386	90278844	89794115	0	0	HD
TCGA-D9-A1JX-06	skin	10	89314426	90525324	89919875	0	0	HD
TCGA-EJ-5542-01	prostate	10	89318334	90339697	8.9829e+07	0	0	HD
TCGA-EE-A2MF-06	skin	10	89320070	90753260	90036665	0	0	HD
TCGA-32-4719-01	central_nervous_system	10	89323667	90289077	89806372	0	0	HD
TCGA-EJ-A46F-01	prostate	10	89327658	89984456	89656057	0	0	HD
TCGA-02-0006-01	central_nervous_system	10	89336355	90811390	9.00739e+07	0	0	HD
TCGA-12-0822-01	central_nervous_system	10	89342175	90629322	8.99857e+07	0	0	HD
TCGA-15-1446-01	central_nervous_system	10	89342610	90822283	9.00824e+07	0	0	HD
TCGA-A2-A0T0-01	breast	10	89355313	90101828	8.97286e+07	0	0	HD
TCGA-28-2513-01	central_nervous_system	10	89356329	92472755	90914542	1	0	LOH
TCGA-66-2771-01	lung	10	89363781	90178456	8.97711e+07	0	0	HD
TCGA-12-0615-01	central_nervous_system	10	89363781	91243580	9.03037e+07	0	0	HD
TCGA-12-0775-01	central_nervous_system	10	89363781	90295773	89829777	1	0	LOH
TCGA-FD-A6TA-01	urinary_tract	10	89365262	90740501	9.00529e+07	0	0	HD
TCGA-13-0720-01	ovary	10	89365443	91461120	9.04133e+07	0	0	HD
TCGA-D1-A3DG-01	endometrium	10	89379732	89686509	8.95331e+07	0	0	HD
TCGA-EX-A1H5-01	cervix	10	89380317	89993484	8.96869e+07	0	0	HD
TCGA-IB-8127-01	pancreas	10	89384752	89763185	8.9574e+07	11	2	AMP
TCGA-EJ-A7NM-01	prostate	10	89386442	90856660	90121551	0	0	HD
TCGA-EJ-5499-01	prostate	10	89389342	89657875	8.95236e+07	0	0	HD
TCGA-63-5128-01	lung	10	89389578	90187924	89788751	0	0	HD
TCGA-14-1450-01	central_nervous_system	10	89389578	90652512	90021045	0	0	HD
TCGA-DX-A3U9-01	soft_tissue	10	89389578	91256358	90322968	0	0	HD
TCGA-E2-A1LK-01	breast	10	89393809	89629829	89511819	0	0	HD
TCGA-VP-A872-01	prostate	10	89396145	90999782	9.0198e+07	0	0	HD
TCGA-BA-A4IG-01	upper_aerodigestive_tract	10	89399792	90796151	9.0098e+07	0	0	HD
TCGA-YL-A8HL-01	prostate	10	89401619	90356924	8.98793e+07	0	0	HD
TCGA-G9-6363-01	prostate	10	89401619	90624780	9.00132e+07	0	0	HD
TCGA-33-AASB-01	lung	10	89428994	89626485	8.95277e+07	0	0	HD
TCGA-RP-A694-06	skin	10	89428994	90477353	8.99532e+07	0	0	HD
TCGA-A6-6649-01	large_intestine	10	89428994	90466296	89947645	1	0	LOH
TCGA-E1-A7YJ-01	central_nervous_system	10	89428994	90139234	89784114	0	0	HD
TCGA-BR-4191-01	stomach	10	89432942	89626485	8.95297e+07	0	0	HD
TCGA-KK-A8IH-01	prostate	10	89432942	89686509	8.95597e+07	0	0	HD
TCGA-06-0645-01	central_nervous_system	10	89435392	90745995	9.00907e+07	0	0	HD
TCGA-FG-6688-01	central_nervous_system	10	89437999	90363007	89900503	0	0	HD
TCGA-FS-A1Z7-06	skin	10	89437999	89700671	89569335	0	0	HD
TCGA-AR-A1AI-01	breast	10	89442450	90298199	8.98703e+07	0	0	HD
TCGA-BR-8285-01	stomach	10	89443310	90457633	8.99505e+07	0	0	HD
TCGA-RP-A693-06	skin	10	89443799	90339697	89891748	0	0	HD
TCGA-KD-A5QS-01	soft_tissue	10	89444367	90683168	9.00638e+07	0	0	HD
TCGA-KK-A8IM-01	prostate	10	89444367	90541296	8.99928e+07	0	0	HD
TCGA-Z2-AA3S-06	skin	10	89458338	89626736	89542537	0	0	HD
TCGA-IR-A3LB-01	cervix	10	89462392	90163951	8.98132e+07	0	0	HD
TCGA-R5-A7ZR-01	stomach	10	89462392	89626722	89544557	0	0	HD
TCGA-12-0692-01	central_nervous_system	10	89462751	89770527	89616639	0	0	HD
TCGA-KK-A59Y-01	prostate	10	89463460	89652580	89558020	0	0	HD
TCGA-TS-A7OY-01	pleura	10	89464125	90268918	8.98665e+07	0	0	HD
TCGA-FX-A48G-01	soft_tissue	10	89468970	89641301	8.95551e+07	0	0	HD
TCGA-AA-3952-01	large_intestine	10	89474091	90904002	9.0189e+07	0	0	HD
TCGA-06-0646-01	central_nervous_system	10	89492753	89720133	89606443	0	0	HD
TCGA-19-1786-01	central_nervous_system	10	89492753	91482920	9.04878e+07	0	0	HD
TCGA-EB-A6QZ-01	skin	10	89492753	89878779	89685766	0	0	HD
TCGA-G4-6322-01	large_intestine	10	89493239	89770527	89631883	0	0	HD
TCGA-D1-A16J-01	endometrium	10	89497643	89626736	8.95622e+07	0	0	HD
TCGA-32-1986-01	central_nervous_system	10	89497643	90848872	9.01733e+07	0	0	HD
TCGA-FC-7708-01	prostate	10	89497643	90039120	8.97684e+07	0	0	HD
TCGA-X6-A7WD-01	soft_tissue	10	89498813	90313329	89906071	0	0	HD
TCGA-K1-A6RV-01	soft_tissue	10	89498813	91317506	9.04082e+07	0	0	HD
TCGA-06-6694-01	central_nervous_system	10	89498813	91238209	90368511	0	0	HD
TCGA-DB-A64O-01	central_nervous_system	10	89501928	89641305	8.95716e+07	0	0	HD
TCGA-AY-A54L-01	large_intestine	10	89501928	89886143	8.9694e+07	0	0	HD
TCGA-HC-A9TE-01	prostate	10	89501928	91913055	9.07075e+07	0	0	HD
TCGA-L3-A4E7-01	lung	10	89501928	90097239	8.97996e+07	0	0	HD
TCGA-38-4630-01	lung	10	89504991	90340712	8.99229e+07	0	0	HD
TCGA-LN-A49O-01	oesophagus	10	89508333	89652580	8.95805e+07	0	0	HD
TCGA-36-1570-01	ovary	10	89510229	89686509	89598369	0	0	HD
TCGA-BH-A1EO-01	breast	10	89510229	91019480	9.02649e+07	0	0	HD
TCGA-NK-A7XE-01	lung	10	89513828	90892622	90203225	0	0	HD
TCGA-AN-A0AT-01	breast	10	89514713	89632522	8.95736e+07	0	0	HD
TCGA-27-1836-01	central_nervous_system	10	89515818	90068729	8.97923e+07	0	0	HD
TCGA-12-1099-01	central_nervous_system	10	89516519	89889878	8.97032e+07	0	0	HD
TCGA-13-0905-01	ovary	10	89517173	89657150	8.95872e+07	0	0	HD
TCGA-A2-A0T2-01	breast	10	89525860	89657150	89591505	0	0	HD
TCGA-KK-A7AY-01	prostate	10	89525911	91452186	9.0489e+07	0	0	HD
TCGA-DA-A95W-06	skin	10	89527210	91011953	9.02696e+07	0	0	HD
TCGA-HC-7209-01	prostate	10	89527663	90010535	89769099	0	0	HD
TCGA-HC-A631-01	prostate	10	89527663	90194216	8.98609e+07	0	0	HD
TCGA-74-6584-01	central_nervous_system	10	89528507	90298199	89913353	0	0	HD
TCGA-EJ-5522-01	prostate	10	89528507	90554417	90041462	0	0	HD
TCGA-AR-A1AY-01	breast	10	89528507	89626722	8.95776e+07	0	0	HD
TCGA-A7-A6VV-01	breast	10	89533078	89641305	8.95872e+07	0	0	HD
TCGA-BR-4270-01	stomach	10	89533078	90784241	9.01587e+07	0	0	HD
TCGA-EJ-7788-01	prostate	10	89533078	90779318	90156198	0	0	HD
TCGA-YL-A8HK-01	prostate	10	89533078	90339697	8.99364e+07	0	0	HD
TCGA-N5-A4RD-01	endometrium	10	89533078	89787801	8.96604e+07	0	0	HD
TCGA-VQ-A8PK-01	stomach	10	89540888	89770527	8.96557e+07	0	0	HD
TCGA-60-2708-01	lung	10	89541870	90409924	89975897	0	0	HD
TCGA-DQ-7590-01	upper_aerodigestive_tract	10	89544598	90977176	90260887	0	0	HD
TCGA-BR-6455-01	stomach	10	89549252	89788682	89668967	0	0	HD
TCGA-V1-A9OL-01	prostate	10	89549252	90051697	8.98005e+07	0	0	HD
TCGA-76-4926-01	central_nervous_system	10	89549706	89779324	89664515	0	0	HD
TCGA-YL-A8SL-01	prostate	10	89552283	90340712	8.99465e+07	0	0	HD
TCGA-VN-A88Q-01	prostate	10	89555714	90268151	8.99119e+07	0	0	HD
TCGA-95-7562-01	lung	10	89555714	91326387	9.04411e+07	0	0	HD
TCGA-KB-A93J-01	stomach	10	89555714	90199817	8.98778e+07	0	0	HD
TCGA-AA-A02F-01	large_intestine	10	89555808	90680359	9.01181e+07	0	0	HD
TCGA-FS-A1ZN-01	skin	10	89555808	89643303	8.95996e+07	0	0	HD
TCGA-D9-A4Z2-01	skin	10	89559180	89700671	8.96299e+07	0	0	HD
TCGA-12-0820-01	central_nervous_system	10	89560538	91005854	90283196	0	0	HD
TCGA-EE-A17Y-06	skin	10	89560538	89735597	8.96481e+07	0	0	HD
TCGA-G9-6361-01	prostate	10	89560538	90574051	9.00673e+07	0	0	HD
TCGA-AR-A2LO-01	breast	10	89566366	90605245	9.00858e+07	0	0	HD
TCGA-EJ-7327-01	prostate	10	89566630	91397146	90481888	0	0	HD
TCGA-G9-6332-01	prostate	10	89566630	89812864	89689747	0	0	HD
TCGA-CH-5769-01	prostate	10	89574876	90186123	8.98805e+07	1	0	LOH
TCGA-12-0821-01	central_nervous_system	10	89574876	89774638	89674757	0	0	HD
TCGA-13-0801-01	ovary	10	89574876	89886143	8.97305e+07	0	0	HD
TCGA-26-1799-01	central_nervous_system	10	89574876	90210511	8.98927e+07	0	0	HD
TCGA-66-2778-01	lung	10	89577746	90015274	89796510	0	0	HD
TCGA-G2-AA3C-01	urinary_tract	10	89579599	89868820	8.97242e+07	0	0	HD
TCGA-DX-A6Z2-01	soft_tissue	10	89583716	89735597	8.96597e+07	0	0	HD
TCGA-G9-7522-01	prostate	10	89583716	90355097	8.99694e+07	0	0	HD
TCGA-J4-A67N-01	prostate	10	89583716	90226020	89904868	0	0	HD
TCGA-XV-AAZW-01	skin	10	89583716	90280063	8.99319e+07	0	0	HD
TCGA-AX-A3G1-01	endometrium	10	89583792	90132816	89858304	0	0	HD
TCGA-08-0386-01	central_nervous_system	10	89584501	91593216	9.05889e+07	0	0	HD
TCGA-06-0648-01	central_nervous_system	10	89585977	89628571	89607274	0	0	HD
TCGA-O2-A5IB-01	lung	10	89586709	89643303	89615006	0	0	HD
TCGA-AG-3586-01	large_intestine	10	89586709	90008516	8.97976e+07	0	0	HD
TCGA-BC-A10Y-01	liver	10	89586709	89727979	89657344	0	0	HD
TCGA-HC-7213-01	prostate	10	89586709	90361836	8.99743e+07	0	0	HD
TCGA-KK-A8IC-01	prostate	10	89586709	90183102	8.98849e+07	0	0	HD
TCGA-12-3650-01	central_nervous_system	10	89587053	90339697	89963375	0	0	HD
TCGA-HZ-A77O-01	pancreas	10	89587053	89801554	8.96943e+07	0	0	HD
TCGA-CG-4304-01	stomach	10	89588471	89781592	8.9685e+07	0	0	HD
TCGA-CV-7414-01	upper_aerodigestive_tract	10	89598694	91071859	9.03353e+07	0	0	HD
TCGA-FI-A2D2-01	endometrium	10	89598694	89820052	89709373	0	0	HD
TCGA-12-1088-01	central_nervous_system	10	89598694	89657150	89627922	0	0	HD
TCGA-EJ-7314-01	prostate	10	89598694	89852867	8.97258e+07	0	0	HD
TCGA-02-0043-01	central_nervous_system	10	89599354	89643303	8.96213e+07	0	0	HD
TCGA-C5-A1BL-01	cervix	10	89602997	89933244	8.97681e+07	0	0	HD
TCGA-AA-3526-01	large_intestine	10	89603424	89686509	8.9645e+07	0	0	HD
TCGA-A5-A7WK-01	endometrium	10	89604732	90289077	8.99469e+07	0	0	HD
TCGA-D1-A1O0-01	endometrium	10	89604732	89739262	89671997	0	0	HD
TCGA-HC-7081-01	prostate	10	89604732	90582886	90093809	0	0	HD
TCGA-28-5215-01	central_nervous_system	10	89604732	90910253	9.02575e+07	0	0	HD
TCGA-A8-A0A2-01	breast	10	89611621	90528178	9.00699e+07	0	0	HD
TCGA-K4-A5RJ-01	urinary_tract	10	89611878	91280066	90445972	0	0	HD
TCGA-27-1832-01	central_nervous_system	10	89617157	89792371	89704764	0	0	HD
TCGA-06-1087-01	central_nervous_system	10	89617157	90137312	8.98772e+07	0	0	HD
TCGA-A2-A4RW-01	breast	10	89617157	90093298	8.98552e+07	0	0	HD
TCGA-14-1459-01	central_nervous_system	10	89617157	90008047	89812602	0	0	HD
TCGA-EJ-8469-01	prostate	10	89621061	90677276	9.01492e+07	0	0	HD
TCGA-EJ-A65J-01	prostate	10	89621061	90626793	90123927	0	0	HD
TCGA-JV-A5VF-01	soft_tissue	10	89626469	90340712	8.99836e+07	0	0	HD
TCGA-EJ-7315-01	prostate	10	89631603	90181272	8.99064e+07	0	0	HD
TCGA-ZF-A9RE-01	urinary_tract	10	89632241	90422136	9.00272e+07	0	0	HD
TCGA-AR-A0U0-01	breast	10	89632403	89912587	89772495	0	0	HD
TCGA-J9-A52C-01	prostate	10	89632522	89642860	89637691	0	0	HD
TCGA-N7-A4Y0-01	endometrium	10	89632522	89641305	8.96369e+07	0	0	HD
TCGA-2G-AAGN-01	testis	10	89643288	90063726	89853507	0	0	HD
TCGA-EB-A3XF-01	skin	10	89651869	90005724	8.98288e+07	0	0	HD
TCGA-AA-3556-01	large_intestine	10	89651869	90219261	89935565	0	0	HD
TCGA-04-1331-01	ovary	10	89651869	90254417	89953143	0	0	HD
TCGA-XQ-A8TA-01	prostate	10	89651869	91369885	90510877	0	0	HD
TCGA-YL-A9WL-01	prostate	10	89651869	89824873	89738371	0	0	HD
TCGA-06-0219-01	central_nervous_system	10	89657150	90157454	89907302	0	0	HD
TCGA-XF-AAMX-01	urinary_tract	10	89662218	90175108	89918663	0	0	HD
TCGA-GF-A769-01	skin	10	89662218	89993484	89827851	0	0	HD
TCGA-KK-A8II-01	prostate	10	89662218	90313329	8.99878e+07	0	0	HD
TCGA-EY-A1GR-01	endometrium	10	89665539	89900897	89783218	0	0	HD
TCGA-EJ-5507-01	prostate	10	89665539	90339697	90002618	0	0	HD
TCGA-D1-A17K-01	endometrium	10	89665539	90757620	9.02116e+07	0	0	HD
TCGA-12-1602-01	central_nervous_system	10	89665539	90445540	9.00555e+07	0	0	HD
TCGA-13-0905-01	ovary	10	89665539	90797745	90231642	0	0	HD
TCGA-BC-A8YO-01	liver	10	89665571	90999939	90332755	0	0	HD
TCGA-CV-5436-01	upper_aerodigestive_tract	10	89671563	89812864	8.97422e+07	0	0	HD
TCGA-N1-A6IA-01	soft_tissue	10	89674110	90811129	9.02426e+07	0	0	HD
TCGA-75-7031-01	lung	10	89674110	90078179	8.98761e+07	0	0	HD
TCGA-DM-A1D9-01	large_intestine	10	89674110	89878779	8.97764e+07	0	0	HD
TCGA-DX-A6YR-01	soft_tissue	10	89674135	89768584	8.97214e+07	0	0	HD
TCGA-BC-A216-01	liver	10	89674135	90036732	8.98554e+07	0	0	HD
TCGA-VP-A87J-01	prostate	10	89674390	90132816	89903603	0	0	HD
TCGA-MA-AA42-01	cervix	10	89675998	90757620	90216809	0	0	HD
TCGA-26-1440-01	central_nervous_system	10	89675998	89764593	8.97203e+07	0	0	HD
TCGA-B0-4690-01	kidney	10	89676108	89878779	8.97774e+07	0	0	HD
TCGA-E2-A1IJ-01	breast	10	89679275	90420315	90049795	0	0	HD
TCGA-28-1752-01	central_nervous_system	10	89679422	90098920	89889171	0	0	HD
TCGA-E9-A1N6-01	breast	10	89680636	90289077	8.99849e+07	0	0	HD
TCGA-D3-A8GN-06	skin	10	89680636	89900897	8.97908e+07	0	0	HD
TCGA-EW-A1PB-01	breast	10	89680636	90178456	89929546	0	0	HD
TCGA-XK-AAIV-01	prostate	10	89680636	90507132	90093884	0	0	HD
TCGA-EJ-5521-01	prostate	10	89680636	90039120	89859878	0	0	HD
TCGA-ER-A42K-06	skin	10	89680636	89769340	89724988	0	0	HD
TCGA-HB-A43Z-01	soft_tissue	10	89680636	90171575	8.99261e+07	0	0	HD
TCGA-D7-A74A-01	stomach	10	89680717	90954429	90317573	0	0	HD
TCGA-34-5928-01	lung	10	89682833	90851819	90267326	0	0	HD
TCGA-YL-A8SA-01	prostate	10	89686509	91163473	90424991	0	0	HD
TCGA-XQ-A8TB-01	prostate	10	89693558	90605245	9.01494e+07	0	0	HD
TCGA-DQ-7596-01	upper_aerodigestive_tract	10	89693636	89886143	8.97899e+07	0	0	HD
TCGA-C5-A7UI-01	cervix	10	89693636	91217488	90455562	0	0	HD
TCGA-AX-A3FV-01	endometrium	10	89693636	90307397	9.00005e+07	0	0	HD
TCGA-CV-A6JN-01	upper_aerodigestive_tract	10	89693651	89953559	89823605	0	0	HD
TCGA-EJ-5516-01	prostate	10	89693760	89872203	8.9783e+07	0	0	HD
TCGA-KU-A6H7-01	upper_aerodigestive_tract	10	89698337	89801899	89750118	0	0	HD
TCGA-ZG-A9N3-01	prostate	10	89698337	89760938	8.97296e+07	0	0	HD
TCGA-CZ-5468-01	kidney	10	89698353	89830226	8.97643e+07	0	0	HD
TCGA-HC-7748-01	prostate	10	89706624	90357159	9.00319e+07	0	0	HD
TCGA-LN-A4A1-01	oesophagus	10	89706624	92104186	90905405	0	0	HD
TCGA-D7-A6EZ-01	stomach	10	89706624	91145547	9.04261e+07	0	0	HD
TCGA-TP-A8TT-01	prostate	10	89706946	90329922	90018434	0	0	HD
TCGA-04-1365-01	ovary	10	89716107	89872203	89794155	0	0	HD
TCGA-ZG-A9LZ-01	prostate	10	89716329	90356370	9.00363e+07	0	0	HD
TCGA-KN-8425-01	kidney	10	89716434	90002784	89859609	0	0	HD
TCGA-DD-AACQ-01	liver	10	89716447	90148157	89932302	0	0	HD
TCGA-UP-A6WW-01	upper_aerodigestive_tract	10	89716447	89720133	89718290	0	0	HD
TCGA-D3-A5GS-06	skin	10	89716447	90268151	89992299	0	0	HD
TCGA-EK-A2RL-01	cervix	10	89716447	90881715	90299081	0	0	HD
TCGA-G9-6342-01	prostate	10	89716447	90010535	89863491	0	0	HD
TCGA-FR-A7U8-06	skin	10	89716727	89781592	8.97492e+07	0	0	HD
TCGA-FD-A6TE-01	urinary_tract	10	89717949	91338521	90528235	0	0	HD
TCGA-E9-A1ND-01	breast	10	89726404	90298199	9.00123e+07	0	0	HD
SF539	cell line	10	89142179	91170412		0	0	loss
C32	cell line	10	89180114	89632404		0	0	loss
UM-UC-3	cell line	10	89350859	89764594		0	0	loss
SK-PN-DW	cell line	10	89380317	89632523		0	0	loss
D-245MG	cell line	10	89412782	90101828		0	0	loss
SW872	cell line	10	89431684	89770527		0	0	loss
SW1088	cell line	10	89462752	91041973		0	0	loss
SBC-1	cell line	10	89492753	89632404		0	0	loss
CP67-MEL	cell line	10	89510229	89698627		0	0	loss
RXF393	cell line	10	89528508	89675999		0	0	loss
HGC-27	cell line	10	89540888	89641299		0	0	loss
UDSCC2	cell line	10	89541361	89726745		0	0	loss
MC-IXC	cell line	10	89560539	89632404		0	0	loss
no-10	cell line	10	89565700	89632523		0	0	loss
RPMI-7951	cell line	10	89565700	89641303		0	0	loss
D-336MG	cell line	10	89566631	90199817		0	0	loss
H4	cell line	10	89577212	90101828		0	0	loss
IST-SL2	cell line	10	89602259	89708916		0	0	loss
KNS-62	cell line	10	89617402	89626737		0	0	loss
ES8	cell line	10	89621061	89649616		0	0	loss
CCRF-CEM	cell line	10	89626455	89632523		0	0	loss
NCI-H660	cell line	10	89626470	89657150		0	0	loss
KE-37	cell line	10	89628106	89735909		0	0	loss
RVH-421	cell line	10	89643015	89720134		0	0	loss
TGBC1TKB	cell line	10	89651697	89652581		0	0	loss
SNU-475	cell line	10	89651870	89686509		0	0	loss
LU-134-A	cell line	10	89651870	89749456		0	0	loss
C32	cell line	10	89651870	89657150		0	0	loss
THP-1	cell line	10	89662219	89726745		0	0	loss
SBC-1	cell line	10	89662219	90171576		0	0	loss
Hs939-T	cell line	10	89662219	89710183		0	0	loss
NCI-H660	cell line	10	89662219	90078180		0	0	loss
CCRF-CEM	cell line	10	89662219	89701082		0	0	loss
NCI-H1436	cell line	10	89662219	89825216		0	0	loss
Becker	cell line	10	89665540	89682833		0	0	loss
MC-IXC	cell line	10	89665572	89701033		0	0	loss
PC-3	cell line	10	89671564	90513260		0	0	loss
OPM-2	cell line	10	89674111	89723874		0	0	loss
A172	cell line	10	89678244	89735909		0	0	loss
TMK-1	cell line	10	89678453	90186123		0	0	loss
SK-MEL-31	cell line	10	89698338	89851322		0	0	loss
A101D	cell line	10	89698338	89763186		0	0	loss
COLO-829	cell line	10	89700671	89710183		0	0	loss
HCC1395	cell line	10	89716107	89764594		0	0	loss
J82	cell line	10	89716545	89967241		0	0	loss
NCI-H1650	cell line	10	89723874	89782386		0	0	loss
