# Supplementary material for: Detection of somatic copy number deletion of the CDKN2A gene by quantitative multiplex PCR for clinical practice
Source: Front Oncol. 2022 Dec 2;12:1038380. doi: 10.3389/fonc.2022.1038380 (PMC9755846; doi:10.3389/fonc.2022.1038380)
Supplement: Supplementary file 1 [file DataSheet_1.zip › Data file-10_LRP1b-TCGA-cancer Conan_tableviewFri Mar 5 08_08_59 2021.xlsx]

## Sheet: Conan_tableviewFri Mar  5 08_08
# REGION OF INTEREST: lrp1b 2:140988992-142889270
#
#SAMPLE	TISSUE	CHROMOSOME	SEGMENT_START	SEGMENT_END	mean	TOTAL_COPY_NUMBER	MINOR_COPY_NUMBER	CLASSIFICATION
TCGA-EM-A22N-01	thyroid	2	76956494	181337163	1.29147e+08	0	0	HD
TCGA-KN-8419-01	kidney	2	117860554	243089456	180475005	0	0	HD
TCGA-C5-A1BI-01	cervix	2	133366153	243089456	1.88228e+08	0	0	HD
TCGA-G8-6324-01	haematopoietic_and_lymphoid_tissue	2	135694848	149920013	1.42807e+08	0	0	HD
TCGA-66-2756-01	lung	2	137340770	144063836	140702303	10	2	AMP
TCGA-CH-5767-01	prostate	2	138308918	141182072	139745495	0	0	HD
TCGA-30-1860-01	ovary	2	138787055	144924661	141855858	0	0	HD
TCGA-CH-5788-01	prostate	2	139060454	141079858	140070156	0	0	HD
TCGA-V1-A8MM-01	prostate	2	139134713	143165963	141150338	0	0	HD
TCGA-KK-A7AQ-01	prostate	2	139387711	144380589	141884150	0	0	HD
TCGA-D3-A2JA-06	skin	2	139427669	145637862	1.42533e+08	11	2	AMP
TCGA-DX-AB2F-01	soft_tissue	2	140500673	141583143	141041908	10	2	AMP
TCGA-HC-7080-01	prostate	2	140955729	141420440	1.41188e+08	0	0	HD
TCGA-05-4398-01	lung	2	141056308	141998560	141527434	11	5	AMP
TCGA-24-1555-01	ovary	2	141068850	141687924	141378387	0	0	HD
TCGA-O2-A52S-01	lung	2	141068850	141656541	1.41363e+08	0	0	HD
TCGA-61-2097-01	ovary	2	141090347	141106560	1.41098e+08	0	0	HD
TCGA-KK-A6E8-01	prostate	2	141115590	142730045	1.41923e+08	0	0	HD
TCGA-13-1510-01	ovary	2	141129468	141424620	141277044	0	0	HD
TCGA-VR-A8EU-01	oesophagus	2	141214706	141490897	1.41353e+08	0	0	HD
TCGA-FV-A3I1-01	liver	2	141214706	141550083	1.41382e+08	0	0	HD
TCGA-IG-A3YB-01	oesophagus	2	141232201	141389082	1.41311e+08	0	0	HD
TCGA-D7-A6F0-01	stomach	2	141259923	141614275	141437099	0	0	HD
TCGA-12-3651-01	central_nervous_system	2	141267790	141334737	1.41301e+08	0	0	HD
TCGA-IG-A4P3-01	oesophagus	2	141330599	141931798	1.41631e+08	0	0	HD
TCGA-XP-A8T7-01	oesophagus	2	141443398	141795269	1.41619e+08	1	0	HD
TCGA-UF-A7JA-01	upper_aerodigestive_tract	2	141455758	142334436	141895097	0	0	HD
TCGA-LN-A5U5-01	oesophagus	2	141456670	141941690	141699180	0	0	HD
TCGA-12-1598-01	central_nervous_system	2	141461279	141781441	141621360	0	0	HD
TCGA-66-2781-01	lung	2	141463600	142255316	141859458	0	0	HD
TCGA-QK-AA3K-01	upper_aerodigestive_tract	2	141487884	142528250	142008067	0	0	HD
TCGA-56-A5DR-01	lung	2	141492700	142157396	141825048	0	0	HD
TCGA-34-5231-01	lung	2	141522463	141656541	141589502	0	0	HD
TCGA-IG-A97I-01	oesophagus	2	141522463	142380177	141951320	0	0	HD
TCGA-OR-A5KB-01	adrenal_gland	2	141522463	141778783	141650623	0	0	HD
TCGA-G2-A2EJ-01	urinary_tract	2	141524694	142334436	141929565	0	0	HD
TCGA-CN-6023-01	upper_aerodigestive_tract	2	141525619	141546920	1.41536e+08	0	0	HD
TCGA-46-3768-01	lung	2	141543563	141580767	141562165	6	1	HD
TCGA-22-4593-01	lung	2	141545644	142226298	141885971	0	0	HD
TCGA-N9-A4Q7-01	endometrium	2	141546920	142304097	1.41926e+08	0	0	HD
TCGA-KB-A93H-01	stomach	2	141547533	141778229	141662881	1	0	HD
TCGA-LN-A8I1-01	oesophagus	2	141547533	142220735	141884134	0	0	HD
TCGA-LN-A4A1-01	oesophagus	2	141547533	141778229	141662881	0	0	HD
TCGA-CN-6997-01	upper_aerodigestive_tract	2	141550028	141625410	141587719	0	0	HD
TCGA-CN-A49A-01	upper_aerodigestive_tract	2	141550028	142164460	141857244	0	0	HD
TCGA-EA-A3HR-01	cervix	2	141564487	141817548	1.41691e+08	0	0	HD
TCGA-60-2698-01	lung	2	141571329	142071687	141821508	0	0	HD
TCGA-VS-A950-01	cervix	2	141571938	141872505	1.41722e+08	0	0	HD
TCGA-XF-A9T8-01	urinary_tract	2	141572109	141572109	141572109	0	0	HD
TCGA-IG-A3YC-01	oesophagus	2	141572109	141875275	141723692	0	0	HD
TCGA-43-7657-01	lung	2	141572694	142185817	1.41879e+08	0	0	HD
TCGA-CN-6023-01	upper_aerodigestive_tract	2	141572694	142303568	141938131	0	0	HD
TCGA-S8-A6BW-01	oesophagus	2	141573107	142075716	1.41824e+08	0	0	HD
TCGA-DX-AB2F-01	soft_tissue	2	141583726	141975422	141779574	20	2	AMP
TCGA-56-8629-01	lung	2	141591598	141812589	1.41702e+08	0	0	HD
TCGA-D3-A5GR-06	skin	2	141591598	142227973	1.4191e+08	0	0	HD
TCGA-N5-A4RM-01	endometrium	2	141604351	142214809	141909580	0	0	HD
TCGA-2Y-A9H0-01	liver	2	141604351	141730330	1.41667e+08	0	0	HD
TCGA-RS-A6TO-01	upper_aerodigestive_tract	2	141604542	141738098	141671320	0	0	HD
TCGA-QK-A8ZA-01	upper_aerodigestive_tract	2	141610034	141949444	141779739	0	0	HD
TCGA-E2-A1II-01	breast	2	141656433	142066194	1.41861e+08	0	0	HD
TCGA-FD-A3N6-01	urinary_tract	2	141656433	141931798	1.41794e+08	0	0	HD
TCGA-FD-A5BV-01	urinary_tract	2	141656541	142040280	1.41848e+08	0	0	HD
TCGA-LN-A7HX-01	oesophagus	2	141656541	141863795	141760168	1	0	HD
TCGA-AL-3466-01	kidney	2	141656541	141910109	141783325	0	0	HD
TCGA-46-3768-01	lung	2	141659026	141783763	1.41721e+08	0	0	HD
TCGA-ZF-AA54-01	urinary_tract	2	141659026	142093670	141876348	0	0	HD
TCGA-VR-AA7B-01	oesophagus	2	141659026	142122317	1.41891e+08	0	0	HD
TCGA-36-2543-01	ovary	2	141659527	141910109	141784818	0	0	HD
TCGA-XF-A9T8-01	urinary_tract	2	141660295	142165009	141912652	0	0	HD
TCGA-CV-A6JU-01	upper_aerodigestive_tract	2	141660295	142334436	1.41997e+08	0	0	HD
TCGA-96-7544-01	lung	2	141665832	142334359	1.42e+08	0	0	HD
TCGA-A5-A1OF-01	endometrium	2	141665832	141917330	141791581	0	0	HD
TCGA-DK-A2I1-01	urinary_tract	2	141666071	141910109	141788090	0	0	HD
TCGA-85-A4CL-01	lung	2	141666071	142015558	1.41841e+08	0	0	HD
TCGA-C4-A0F1-01	urinary_tract	2	141666071	142033583	141849827	0	0	HD
TCGA-77-A5G8-01	lung	2	141666316	141684270	141675293	0	0	HD
TCGA-CR-6474-01	upper_aerodigestive_tract	2	141666316	142180914	141923615	0	0	HD
TCGA-CR-6484-01	upper_aerodigestive_tract	2	141674221	141910109	141792165	0	0	HD
TCGA-IG-A625-01	oesophagus	2	141674221	141917330	1.41796e+08	0	0	HD
TCGA-EX-A8YF-01	cervix	2	141674221	142165009	141919615	0	0	HD
TCGA-CV-7437-01	upper_aerodigestive_tract	2	141675111	142159466	1.41917e+08	0	0	HD
TCGA-BS-A0TE-01	endometrium	2	141679979	141899085	141789532	0	0	HD
TCGA-33-AASB-01	lung	2	141690671	141761965	141726318	0	0	HD
TCGA-VS-A9UY-01	cervix	2	141697213	141812589	141754901	0	0	HD
TCGA-VR-A8EZ-01	oesophagus	2	141698029	141741350	1.4172e+08	0	0	HD
TCGA-A5-A0G5-01	endometrium	2	141705593	141917330	1.41811e+08	0	0	HD
TCGA-20-0987-01	ovary	2	141709419	141859649	141784534	0	0	HD
TCGA-V1-A9OQ-01	prostate	2	141709419	141764878	1.41737e+08	0	0	HD
TCGA-CV-6933-01	upper_aerodigestive_tract	2	141717646	141751063	1.41734e+08	0	0	HD
TCGA-HC-7080-01	prostate	2	141718009	146818799	144268404	0	0	HD
TCGA-VR-A8EU-01	oesophagus	2	141719239	141812589	141765914	0	0	HD
TCGA-CN-5356-01	upper_aerodigestive_tract	2	141721142	142185449	1.41953e+08	0	0	HD
TCGA-ZH-A8Y4-01	biliary_tract	2	141734389	141910109	141822249	0	0	HD
TCGA-VS-A94Y-01	cervix	2	141734389	142213716	1.41974e+08	0	0	HD
TCGA-23-1107-01	ovary	2	141734563	141878501	141806532	0	0	HD
TCGA-UF-A7JD-01	upper_aerodigestive_tract	2	141734563	141840541	141787552	0	0	HD
TCGA-66-2790-01	lung	2	141734918	142226298	141980608	0	0	HD
TCGA-B0-5098-01	kidney	2	141737303	141960276	1.41849e+08	0	0	HD
TCGA-21-5783-01	lung	2	141747293	141998560	1.41873e+08	0	0	HD
TCGA-CV-6953-01	upper_aerodigestive_tract	2	141747961	142049948	1.41899e+08	0	0	HD
TCGA-D6-6515-01	upper_aerodigestive_tract	2	141747961	141764164	1.41756e+08	0	0	HD
TCGA-F7-A61V-01	upper_aerodigestive_tract	2	141747961	142075716	1.41912e+08	0	0	HD
TCGA-CV-A6K2-01	upper_aerodigestive_tract	2	141747961	142293511	142020736	0	0	HD
TCGA-BB-7862-01	upper_aerodigestive_tract	2	141748089	142181582	1.41965e+08	0	0	HD
TCGA-O2-A52S-01	lung	2	141753234	142220735	1.41987e+08	0	0	HD
TCGA-18-3415-01	lung	2	141759246	141952487	1.41856e+08	0	0	HD
TCGA-EA-A44S-01	cervix	2	141773897	141905118	1.4184e+08	0	0	HD
TCGA-XF-A9T0-01	urinary_tract	2	141776725	141984337	141880531	1	0	HD
TCGA-KB-A93H-01	stomach	2	141778596	142181582	141980089	0	0	HD
TCGA-2Y-A9H0-01	liver	2	141778596	141904550	141841573	0	0	HD
TCGA-DD-AACZ-01	liver	2	141790160	141931798	141860979	0	0	HD
TCGA-BA-A6DF-01	upper_aerodigestive_tract	2	141794755	142370305	142082530	0	0	HD
TCGA-AX-A2H2-01	endometrium	2	141795269	141846001	141820635	0	0	HD
TCGA-EY-A212-01	endometrium	2	141795269	142185817	141990543	0	0	HD
TCGA-XP-A8T7-01	oesophagus	2	141795620	141942235	1.41869e+08	0	0	HD
TCGA-Q9-A6FU-01	oesophagus	2	141796559	141984337	141890448	0	0	HD
TCGA-CC-A7IJ-01	liver	2	141797709	141951898	1.41875e+08	0	0	HD
TCGA-22-4594-01	lung	2	141798641	142291181	142044911	0	0	HD
TCGA-BA-4077-01	upper_aerodigestive_tract	2	141798641	141994465	141896553	0	0	HD
TCGA-YC-A9TC-01	urinary_tract	2	141799051	141874410	1.41837e+08	0	0	HD
TCGA-E5-A2PC-01	urinary_tract	2	141803496	141869140	141836318	0	0	HD
TCGA-50-5051-01	lung	2	141803496	142109239	1.41956e+08	0	0	HD
TCGA-VS-A958-01	cervix	2	141803496	142040280	141921888	0	0	HD
TCGA-43-6143-01	lung	2	141803496	142007540	141905518	0	0	HD
TCGA-CV-6933-01	upper_aerodigestive_tract	2	141807596	141931798	141869697	0	0	HD
TCGA-MY-A5BF-01	cervix	2	141807596	141999127	1.41903e+08	0	0	HD
TCGA-NA-A4QW-01	endometrium	2	141807596	141933083	1.4187e+08	0	0	HD
TCGA-85-8071-01	lung	2	141807596	142033583	1.41921e+08	0	0	HD
TCGA-56-7223-01	lung	2	141811506	142020647	1.41916e+08	0	0	HD
TCGA-46-3769-01	lung	2	141811506	141872505	1.41842e+08	0	0	HD
TCGA-ZP-A9D2-01	liver	2	141822000	142143031	1.41983e+08	0	0	HD
TCGA-Z6-A9VB-01	oesophagus	2	141822000	142040280	141931140	0	0	HD
TCGA-85-8277-01	lung	2	141825932	142196555	1.42011e+08	0	0	HD
TCGA-RS-A6TO-01	upper_aerodigestive_tract	2	141832339	142334436	1.42083e+08	0	0	HD
TCGA-CN-6997-01	upper_aerodigestive_tract	2	141840541	141925845	141883193	0	0	HD
TCGA-G2-AA3C-01	urinary_tract	2	141841999	142213225	142027612	0	0	HD
TCGA-X9-A973-01	soft_tissue	2	141846149	142007540	1.41927e+08	0	0	HD
TCGA-NC-A5HR-01	lung	2	141846471	142017820	1.41932e+08	0	0	HD
TCGA-77-7465-01	lung	2	141846471	142305578	1.42076e+08	0	0	HD
TCGA-B0-5094-01	kidney	2	141849043	141975422	1.41912e+08	1	0	HD
TCGA-53-7624-01	lung	2	141856616	142047444	141952030	0	0	HD
TCGA-ZJ-AAXN-01	cervix	2	141859649	141931798	1.41896e+08	0	0	HD
TCGA-AX-A1CR-01	endometrium	2	141862683	142066593	141964638	0	0	HD
TCGA-52-7810-01	lung	2	141869140	142101663	1.41985e+08	0	0	HD
TCGA-63-A5MY-01	lung	2	141869140	141960715	1.41915e+08	0	0	HD
TCGA-LN-A7HX-01	oesophagus	2	141869140	142304097	1.42087e+08	0	0	HD
TCGA-VS-A9U7-01	cervix	2	141869140	142015626	141942383	0	0	HD
TCGA-V5-A7RB-01	oesophagus	2	141870031	142083819	141976925	0	0	HD
TCGA-LN-A7HW-01	oesophagus	2	141877104	142051015	1.41964e+08	0	0	HD
TCGA-QK-A8Z7-01	upper_aerodigestive_tract	2	141890326	142060797	1.41976e+08	0	0	HD
TCGA-06-A5U1-01	central_nervous_system	2	141890326	142033583	1.41962e+08	0	0	HD
TCGA-D1-A3DH-01	endometrium	2	141904550	142085646	141995098	0	0	HD
TCGA-LN-A9FQ-01	oesophagus	2	141917316	142085646	142001481	0	0	HD
TCGA-CV-6962-01	upper_aerodigestive_tract	2	141917316	142050135	1.41984e+08	0	0	HD
TCGA-IG-A4P3-01	oesophagus	2	141933083	142303119	142118101	1	0	HD
TCGA-D3-A51J-06	skin	2	141941819	141998560	1.4197e+08	0	0	HD
TCGA-36-1581-01	ovary	2	141942235	142013666	1.41978e+08	0	0	HD
TCGA-77-7142-01	lung	2	141942235	141999127	141970681	0	0	HD
TCGA-YC-A9TC-01	urinary_tract	2	141942235	142040280	1.41991e+08	0	0	HD
TCGA-IW-A3M5-01	soft_tissue	2	141948004	142037697	1.41993e+08	0	0	HD
TCGA-68-A59J-01	lung	2	141951898	142334359	1.42143e+08	0	0	HD
TCGA-G2-A2EF-01	urinary_tract	2	141952467	142085646	1.42019e+08	0	0	HD
TCGA-63-A5MW-01	lung	2	141960276	142108519	1.42034e+08	0	0	HD
TCGA-GU-A42Q-01	urinary_tract	2	141962644	142142211	1.42052e+08	0	0	HD
TCGA-PG-A5BC-01	endometrium	2	141975422	142147433	1.42061e+08	0	0	HD
TCGA-46-6025-01	lung	2	141975422	142748910	142362166	0	0	HD
TCGA-DX-AB2F-01	soft_tissue	2	141976620	141986495	1.41982e+08	9	1	AMP
TCGA-B0-5094-01	kidney	2	141976620	142143031	1.4206e+08	0	0	HD
TCGA-XP-A8T6-01	oesophagus	2	141977173	142164460	1.42071e+08	0	0	HD
TCGA-CV-6948-01	upper_aerodigestive_tract	2	141982132	142027373	1.42005e+08	0	0	HD
TCGA-91-6848-01	lung	2	141982132	142424077	1.42203e+08	0	0	HD
TCGA-XF-A9T0-01	urinary_tract	2	141986421	142138062	1.42062e+08	0	0	HD
TCGA-DX-AB2F-01	soft_tissue	2	141986919	142020647	142003783	12	1	AMP
TCGA-VS-A9UY-01	cervix	2	141986919	142204603	142095761	0	0	HD
TCGA-59-2350-01	ovary	2	141991535	142071687	142031611	0	0	HD
TCGA-DX-AB2F-01	soft_tissue	2	142021792	144229223	1.43126e+08	10	2	AMP
TCGA-CR-7371-01	upper_aerodigestive_tract	2	142023453	142319071	142171262	0	0	HD
TCGA-85-8276-01	lung	2	142027373	142196555	142111964	0	0	HD
TCGA-FD-A3N6-01	urinary_tract	2	142043670	142118216	142080943	0	0	HD
TCGA-Q9-A6FU-01	oesophagus	2	142078068	142165632	142121850	0	0	HD
TCGA-23-1107-01	ovary	2	142093588	142093588	142093588	0	0	HD
TCGA-BB-A5HU-01	upper_aerodigestive_tract	2	142094493	142246490	1.4217e+08	0	0	HD
TCGA-IW-A3M5-01	soft_tissue	2	142095252	142135393	1.42115e+08	0	0	HD
TCGA-CN-6997-01	upper_aerodigestive_tract	2	142109093	142185817	142147455	0	0	HD
TCGA-IG-A8O2-01	oesophagus	2	142129523	142412195	142270859	0	0	HD
TCGA-85-A4CL-01	lung	2	142155894	142248090	142201992	0	0	HD
TCGA-FV-A3I1-01	liver	2	142212117	142309114	1.42261e+08	0	0	HD
TCGA-LN-A9FQ-01	oesophagus	2	142220735	142293511	142257123	0	0	HD
TCGA-V1-A9OQ-01	prostate	2	142226298	142251849	1.42239e+08	0	0	HD
TCGA-MX-A663-01	stomach	2	142228111	142296508	1.42262e+08	0	0	HD
TCGA-46-3769-01	lung	2	142229501	142342895	142286198	0	0	HD
TCGA-LN-A7HX-01	oesophagus	2	142305578	142411402	142358490	1	0	HD
TCGA-QK-A8ZA-01	upper_aerodigestive_tract	2	142305578	142669542	142487560	1	0	HD
TCGA-DK-AA6U-01	urinary_tract	2	142362444	142455213	1.42409e+08	0	0	HD
TCGA-85-8276-01	lung	2	142364839	142736918	1.42551e+08	0	0	HD
TCGA-46-3769-01	lung	2	142371818	142459601	1.42416e+08	0	0	HD
TCGA-CN-6018-01	upper_aerodigestive_tract	2	142390429	142441204	1.42416e+08	0	0	HD
TCGA-O2-A52S-01	lung	2	142397338	142517668	142457503	0	0	HD
TCGA-LN-A5U5-01	oesophagus	2	142426021	142741665	142583843	0	0	HD
TCGA-F7-A61V-01	upper_aerodigestive_tract	2	142442487	142515987	142479237	0	0	HD
TCGA-LN-A8I1-01	oesophagus	2	142526005	142570663	142548334	0	0	HD
TCGA-YC-A9TC-01	urinary_tract	2	142554013	142866617	142710315	0	0	HD
TCGA-CV-7091-01	upper_aerodigestive_tract	2	142607566	142791714	142699640	0	0	HD
TCGA-CH-5767-01	prostate	2	142610831	142648861	142629846	0	0	HD
TCGA-CH-5767-01	prostate	2	142746668	142790035	1.42768e+08	0	0	HD
TCGA-YL-A9WI-01	prostate	2	142884072	144631062	143757567	0	0	HD
