# Supplementary material for: Detection of somatic copy number deletion of the CDKN2A gene by quantitative multiplex PCR for clinical practice
Source: Front Oncol. 2022 Dec 2;12:1038380. doi: 10.3389/fonc.2022.1038380 (PMC9755846; doi:10.3389/fonc.2022.1038380)
Supplement: Supplementary file 1 [file DataSheet_1.zip › Data file-12_true coordinates of interstitial CDKN2A deletion.xlsx]

## Sheet: CDKN2A deletion coordination
Tissue/Organ/References	Cell ID	chr9: del-start	chr9: del-end	Reference	Reads no. in WGS
Reference gene 1	MTAP	21802635	21941040
Reference gene 2	CDKN2A/P16	21967751	21975132
Reference gene 3	CDKN2A/P14	21967751	21994490
Reference gene 4	ANRIL/P15-AS1	21994790	22121093
Reference gene 5	CDKN2B/P15	22002902	22009312
haematopoietic and lymphoid	ALL-B-402-06	19795967	22524537	Novara et al. Human Genet 2009, 126:511-20
haematopoietic and lymphoid	ALL-B-1603-07	20588216	22205221	Novara et al. Human Genet 2009, 126:511-20
haematopoietic and lymphoid	ALL-B-314-07-1	20608253	22330228	Novara et al. Human Genet 2009, 126:511-20
haematopoietic and lymphoid	K562	20756548	26590986	Our sequencing data
haematopoietic and lymphoid	ALL-T-1460-07-1	20891065	22098190	Novara et al. Human Genet 2009, 126:511-20
stomach	MKN45	21025827	22231936	Our sequencing data
skin	MaMel-08a	21062696	24246191	Xie et al. Oncotarget 2016, 7: 17490--504
haematopoietic and lymphoid	ALL-T-219-07-1	21065684	22720256	Novara et al. Human Genet 2009, 126:511-20
haematopoietic and lymphoid	ALL-B-1623-06	21116872	22072562	Novara et al. Human Genet 2009, 126:511-20
haematopoietic and lymphoid	ALL-B-886-07	21287034	22924846	Novara et al. Human Genet 2009, 126:511-20
pancreas	Pa101C	21298029	22123396	Norris et al. Genes Chromosomes Cancer 2016 DOI: 10.1002/gcc.22258
haematopoietic and lymphoid	ALL-T-147-07-1	21338422	22450762	Novara et al. Human Genet 2009, 126:511-20
haematopoietic and lymphoid	ALL-T-1321-07-1	21445322	23938473	Novara et al. Human Genet 2009, 126:511-20
haematopoietic and lymphoid	ALL-T-218-07	21537711	22528287	Novara et al. Human Genet 2009, 126:511-20
haematopoietic and lymphoid	ALL-T-1460-07-2	21562789	22555769	Novara et al. Human Genet 2009, 126:511-20
skin	MaMel-19	21674438	23090315	Xie et al. Oncotarget 2016, 7: 17490--504
skin	MaMel-103a	21725260	24718843	Xie et al. Oncotarget 2016, 7: 17490--504
haematopoietic and lymphoid	UPN841	21733076	22346569	Guney et al. Gene Chromosomes Cancer 2011, 50:715-725
haematopoietic and lymphoid	ALL-T-219-07-2	21748571	23494265	Novara et al. Human Genet 2009, 126:511-20
haematopoietic and lymphoid	KOPN-30	21793182	21991539	Kitagawa et al. JBC 2002, 277:46289-97
haematopoietic and lymphoid	KOPN-K	21793182	21993799	Kitagawa et al. JBC 2002, 277:46289-97
haematopoietic and lymphoid	SKW-3	21793182	21993803	Kitagawa et al. JBC 2002, 277:46289-97
haematopoietic and lymphoid	ALL-T-1321-07-2	21798241	24972873	Novara et al. Human Genet 2009, 126:511-20
haematopoietic and lymphoid	UPN591	21802812	21976917	Guney et al. Gene Chromosomes Cancer 2011, 50:715-725
skin	tumor-2 t1	21818203	22049206	Xie et al. Oncotarget 2016, 7: 17490--504
breast	MCF7	21819532	21989621	Patel et al. Genome Res 2014, 24:318-28
haematopoietic and lymphoid	UPN822-1	21821007	22056884	Guney et al. Gene Chromosomes Cancer 2011, 50:715-725
URINARY_TRACT	253J	21824866	22008614	Flori and Schulz. Genes, Chromosomes & Cancer 2003, 37:141-148
haematopoietic and lymphoid	ALL-T-217-07	21825531	21993865	Novara et al. Human Genet 2009, 126:511-20
haematopoietic and lymphoid	ALL-T-547-07	21825532	21993852	Novara et al. Human Genet 2009, 126:511-20
haematopoietic and lymphoid	KOPN-55bi	21827676	22008413	Kitagawa et al. JBC 2002, 277:46289-97
haematopoietic and lymphoid	TAKEDA	21827679	22008305	Kitagawa et al. JBC 2002, 277:46289-97
haematopoietic and lymphoid	H-SB2	21827684	22008309	Kitagawa et al. JBC 2002, 277:46289-97
haematopietic and lymphoid	CCRF-CEM	21828685	21992808	Kitagawa et al. JBC 2002, 277:46289-97
haematopoietic and lymphoid	CEM	21828685	21996997	Patel et al. Genome Res 2014, 24:318-28
haematopietic and lymphoid	P12ICHIKAWA	21832257	21993798	Kitagawa et al. JBC 2002, 277:46289-97
lung	A549	21832459	22123318	Sasaki et al. ONCOGENE 2003, 22:3792-8; Patel et al. Genome Res 2014, 24:318-28
haematopoietic and lymphoid	UPN328	21833500	22655869	Guney et al. Gene Chromosomes Cancer 2011, 50:715-725
haematopoietic and lymphoid	ALL-B-46-07	21833933	21993855	Novara et al. Human Genet 2009, 126:511-20
haematopietic and lymphoid	T123	21833958	21993816	Cayuela et al. Blood 1997, 90:3720-6
haematopietic and lymphoid	T42	21833958	21993818	Cayuela et al. Blood 1997, 90:3720-6
haematopietic and lymphoid	PEER	21833960	21993798	Kitagawa et al. JBC 2002, 277:46289-97
pancreas	PSN1	21835652	21976495	Sasaki et al. ONCOGENE 2003, 22:3792-8
haematopoietic and lymphoid	ALL-T-147-07-2	21841409	22320661	Novara et al. Human Genet 2009, 126:511-20
skin	tumor-2 t2	21854847	22049201	Xie et al. Oncotarget 2016, 7: 17490--504
skin	tumor-1	21854869	22046750	Xie et al. Oncotarget 2016, 7: 17490--504
skin	tumor-2 t3	21854869	22049206	Xie et al. Oncotarget 2016, 7: 17490--504
skin	MaMel-95	21855742	22036449	Xie et al. Oncotarget 2016, 7: 17490--504
haematopoietic and lymphoid	UPN707	21859258	22068444	Guney et al. Gene Chromosomes Cancer 2011, 50:715-725
haematopoietic and lymphoid	UPN303	21861186	22007395	Guney et al. Gene Chromosomes Cancer 2011, 50:715-725
haematopietic and lymphoid	THP-7	21864346	28606352	Kitagawa et al. JBC 2002, 277:46289-97
cns	T98G	21865639	21992514	Patel et al. Genome Res 2014, 24:318-28
haematopietic and lymphoid	HPB-null	21870473	22008966	Kitagawa et al. JBC 2002, 277:46289-97
URINARY_TRACT	clearCa-29	21874996	21994023	Flori and Schulz. Genes, Chromosomes & Cancer 2003, 37:141-148
haematopietic and lymphoid	KAWAI	21875090	22023733	Kitagawa et al. JBC 2002, 277:46289-97
haematopietic and lymphoid	MOLT4	21889452	21993798	Kitagawa et al. JBC 2002, 277:46289-97; Patel et al. Genome Res 2014, 24:318-28
skin	MaMel-30	21893332	22034193	Xie et al. Oncotarget 2016, 7: 17490--504
haematopoietic and lymphoid	UPN660	21896829	22184879	Guney et al. Gene Chromosomes Cancer 2011, 50:715-725
URINARY_TRACT	SW1710	21902178	21989590	Flori and Schulz. Genes, Chromosomes & Cancer 2003, 37:141-148
haematopoietic and lymphoid	UPN1415-1	21902460	22047768	Guney et al. Gene Chromosomes Cancer 2011, 50:715-725
bone	A673	21918582	22388823	Our sequencing data
haematopoietic and lymphoid	ALL-T-1562-06	21919987	22115769	Novara et al. Human Genet 2009, 126:511-20
haematopoietic and lymphoid	ALL-B-1327-07	21925849	22504374	Novara et al. Human Genet 2009, 126:511-20
esophagus	KYSE450	21931506	21995130	Sasaki et al. ONCOGENE 2003, 22:3792-8
skin	Malanoma-neural	21936315	22339545	Pasmant et al. Cancer Res 2007, 67:3963-9
haematopoietic and lymphoid	ALL-B-888-06-1	21941325	22061373	Novara et al. Human Genet 2009, 126:511-20
skin	MD4	21952805	21986581	Sasaki et al. ONCOGENE 2003, 22:3792-8
SCCHN	UT-SCC23	21956244	21988495	Raschke et al. Genes, Chromosomes & Cancer 2005, 42:58-67
lung	A427	21959088	22017138	Sasaki et al. ONCOGENE 2003, 22:3792-8
skin	TXM40	21959100	21989734	Sasaki et al. ONCOGENE 2003, 22:3792-8
skin	TXM13	21959906	21990708	Sasaki et al. ONCOGENE 2003, 22:3792-8
haematopoietic and lymphoid	UPN943	21961580	22319582	Guney et al. Gene Chromosomes Cancer 2011, 50:715-725
breast	Hs578T	21965823	21978336	Sasaki et al. ONCOGENE 2003, 22:3792-8
ovary	SKOV3	21968435	22130093	Sasaki et al. ONCOGENE 2003, 22:3792-8
lung	NCI_H460	21968813	22129269	Sasaki et al. ONCOGENE 2003, 22:3792-8
lung	H1793	21970171	21995153	Sasaki et al. ONCOGENE 2003, 22:3792-8
lung	HCC193	21970277	21975386	Sasaki et al. ONCOGENE 2003, 22:3792-8
SCCHN	Detroit562	21970804	21985225	Sasaki et al. ONCOGENE 2003, 22:3792-8
URINARY_TRACT	clearCa-5	21970982	22211339	Flori and Schulz. Genes, Chromosomes & Cancer 2003, 37:141-148
esophagus	KYSE850	21971591	22039424	Sasaki et al. ONCOGENE 2003, 22:3792-8; Patel et al. Genome Res 2014, 24:318-28
haematopietic and lymphoid	L-SMY	21973635	22008302	Kitagawa et al. JBC 2002, 277:46289-97
cns	U178	21973978	26339231	Sasaki et al. ONCOGENE 2003, 22:3792-8
esophagus	KYSE180	21974059	22023680	Sasaki et al. ONCOGENE 2003, 22:3792-8
lung	EBC1	21975646	22080380	Sasaki et al. ONCOGENE 2003, 22:3792-8
haematopoietic and lymphoid	ALL-B-1329-07	21975776	22008336	Novara et al. Human Genet 2009, 126:511-20
haematopietic and lymphoid	T39P	21975787	22009650	Cayuela et al. Blood 1997, 90:3720-6
haematopietic and lymphoid	T117	21975800	22009643	Cayuela et al. Blood 1997, 90:3720-6
haematopietic and lymphoid	T127	21975800	22009643	Cayuela et al. Blood 1997, 90:3720-6
SCCHN	SCC9	21976872	22018055	Our sequencing data
haematopoietic and lymphoid	UPN522	21980706	22076237	Guney et al. Gene Chromosomes Cancer 2011, 50:715-725
haematopoietic and lymphoid	UPN168	21981003	22003986	Guney et al. Gene Chromosomes Cancer 2011, 50:715-725
haematopoietic and lymphoid	UPN1291	21981698	22004602	Guney et al. Gene Chromosomes Cancer 2011, 50:715-725
stomach	GC145	201452	70564315	EGAD00001004811, Xin R, et al. Nat Communication. 2019,10:2037	43
stomach	GC025	1262626	22053739	EGAD00001004811, Xin R, et al. Nat Communication. 2019,10:2037	4
stomach	GC098	9261065	23072161	EGAD00001004811, Xin R, et al. Nat Communication. 2019,10:2037	6
stomach	GC204	13507998	32234320	EGAD00001004811, Xin R, et al. Nat Communication. 2019,10:2037	9
stomach	GC094	14374163	37614956	EGAD00001004811, Xin R, et al. Nat Communication. 2019,10:2037	3
stomach	GC055	20746954	23187203	EGAD00001004811, Xin R, et al. Nat Communication. 2019,10:2037	4
stomach	GC200	20891339	22157829	EGAD00001004811, Xin R, et al. Nat Communication. 2019,10:2037	8
stomach	GC106	21361846	22538263	EGAD00001004811, Xin R, et al. Nat Communication. 2019,10:2037	2
stomach	GC036	21859296	22026417	EGAD00001004811, Xin R, et al. Nat Communication. 2019,10:2037	2
stomach	GC160	21882533	22478562	EGAD00001004811, Xin R, et al. Nat Communication. 2019,10:2037	18
stomach	GC110	21909445	22780864	EGAD00001004811, Xin R, et al. Nat Communication. 2019,10:2037	2
stomach	GC089	21910692	22755301	EGAD00001004811, Xin R, et al. Nat Communication. 2019,10:2037	6
stomach	GC067	21927794	22051585	EGAD00001004811, Xin R, et al. Nat Communication. 2019,10:2037	6
stomach	GC091	21957819	22017177	EGAD00001004811, Xin R, et al. Nat Communication. 2019,10:2037	3
stomach	GC102	21958494	22046532	EGAD00001004811, Xin R, et al. Nat Communication. 2019,10:2037	4
stomach	GC164	21967619	21986947	EGAD00001004811, Xin R, et al. Nat Communication. 2019,10:2037	13
stomach	GC185	21969813	22040213	EGAD00001004811, Xin R, et al. Nat Communication. 2019,10:2037	6
stomach	GC102	21972971	22036344	EGAD00001004811, Xin R, et al. Nat Communication. 2019,10:2037	11
