# Supplementary material for: Detection of somatic copy number deletion of the CDKN2A gene by quantitative multiplex PCR for clinical practice
Source: Front Oncol. 2022 Dec 2;12:1038380. doi: 10.3389/fonc.2022.1038380 (PMC9755846; doi:10.3389/fonc.2022.1038380)
Supplement: Supplementary file 1 [file DataSheet_1.zip › Data file-13_WGS&Purity&P16-Light.xlsx]

## Sheet: Sheet1
Case ID	Sample Purity	T_p16CN Mean	N_p16CN Mean	t-test p-value	delta p16CN (T-N)	CDKN2A SCNVs	CDKN2A SCNV code	CDKN2A SCND by GWS	Sex	Sex code	Age range (yrs)	Age code	chemotherapy before resection (1=yes，0=no)	Status of survival (1=dead, 0=alive)	Survival months	pTNM Stage	pTNM	baseline pT-stage	baseline pN-stage	baseline pM-stage	Location (1=noncardiac,2=cardiac)	differentiation (1=well/mod, 2=poor)	follow-up local recurrence	follow-up metast	follow-up hematogenous metast	distant metast. organ
GC003T	0.4	3.77537	3.08812	0.00994828	0.687255	amplification	2	Negative	M	2	81-85	2	0	0	18	2	T3N0M0	3	0	0	NA	1	NA	NA	NA
GC004T	0.388888	2.73492	3.18179	0.0358809	-0.446861	deletion	0	Negative	M	2	61-65	2	0	0	28	2	T3N0M0	3	0	0	NA	1	NA	NA	NA
GC011T	0.285714	3.60693	2.88993	0.000958965	0.716997	amplification	2	Negative	M	2	66-70	2	0	0	40	3	T4N3M0	4	3	0	NA	2	NA	NA	NA
GC014T	0.333334	2.63715	2.9003	0.0528308	-0.263145	diploid	1	Negative	F	1	56-60	1	0	1	19	3	T4N3M0	4	3	0	NA	2	NA	NA	NA
GC016T	0.258064	2.83416	2.70887	0.182237	0.125288	diploid	1	Negative	M	2	36-40	1	0	1	9	2	T2N1M0	2	1	0	NA	2	NA	NA	NA
GC018T	0.333334	2.8418	2.61938	0.463173	0.22242	diploid	1	Negative	M	2	56-60	1	0	0	52	3	T3N2M0	3	2	0	NA	2	NA	NA	NA
GC020T	0.367346	2.91069	2.85612	0.524342	0.0545736	diploid	1	Negative	F	1	56-60	1	0	1	8	4	T3N1M1	3	1	1	NA	1	NA	NA	NA
GC021T	0.313726	2.64832	2.57815	0.641978	0.0701704	diploid	1	Negative	M	2	51-55	1	0	0	38	2	T3N0M0	3	0	0	NA	1	NA	NA	NA
GC022T	0.266666	2.99901	3.30195	0.226219	-0.30294	diploid	1	Negative	M	2	56-60	1	0	0	23	2	T2N2M0	2	2	0	NA	1	NA	NA	NA
GC025T	0.4	2.66836	2.75377	0.689426	-0.0854169	diploid	1	Positive	M	2	71-75	2	0	1	21	3	T3N2M0	3	2	0	NA	1	NA	NA	NA
GC027T	0.411764	3.41069	1.91291	0.0148739	1.49778	amplification	2	Negative	F	1	56-60	1	0	1	55	3	T3N2M0	3	2	0	NA	2	NA	NA	NA
GC031T	0.238096	2.52246	2.23804	0.195588	0.284417	diploid	1	Negative	M	2	71-75	2	0	0	32	3	T4N3M0	4	3	0	NA	1	NA	NA	NA
GC034T	0.5	3.59602	2.933	0.0128007	0.663017	amplification	2	Negative	M	2	76-80	2	0	0	56	1	T2N0M0	2	0	0	NA	1	NA	NA	NA
GC036T	0.333334	3.99188	3.05009	0.0184113	0.941789	amplification	2	Positive	M	2	66-70	2	0	0	37	1	T2N0M0	2	0	0	1	1	NA	NA	NA
GC040T	0.352942	2.93525	2.53583	0.333227	0.399424	diploid	1	Negative	F	1	56-60	2	0	0	33	3	T4N3M0	4	3	0	1	2	NA	NA	NA
GC043T	0.296296	2.57702	2.36436	0.499678	0.212657	diploid	1	Negative	M	2	56-60	1	0	1	11	4	T3N3M0	3	3	0	1	2	NA	NA	NA
GC044T	0.372094	1.92371	2.57445	0.030248	-0.650743	deletion	0	Negative	M	2	41-45	1	0	0	32	3	T4N2M0	4	2	0	1	2	NA	NA	NA
GC047T	0.258064	3.26704	3.01835	0.19098	0.248692	diploid	1	Negative	F	1	46-50	1	0	0	31	3	T4N3M0	4	3	0	1	1	NA	NA	NA
GC048T	0.37037	2.79233	2.32014	0.0646918	0.472183	diploid	1	Negative	M	2	46-50	1	0	0	26	1	T2N0M0	2	0	0	1	2	NA	NA	NA
GC049T	0.26087	1.84721	2.22151	0.102449	-0.374301	diploid	1	Negative	M	2	66-70	2	0	1	25	3	T4N3M0	4	3	0	NA	2	NA	NA	NA
GC050T	0.263158	2.61232	2.16082	0.15191	0.451491	diploid	1	Negative	M	2	61-65	2	0	0	25	1	T1N0M0	1	0	0	1	2	NA	NA	NA
GC051T	0.242424	2.24338	2.07129	0.276041	0.172086	diploid	1	Negative	M	2	51-55	1	0	0	24	1	T1N0M0	1	0	0	1	1	NA	NA	NA
GC052T	0.529412	2.11857	2.33966	0.346495	-0.221089	diploid	1	Negative	M	2	41-45	1	0	0	25	3	T3N1M0	3	1	0	1	1	NA	NA	NA
GC054T	0.37037	2.20416	3.35263	0.000652236	-1.14847	deletion	0	Negative	M	2	51-55	1	0	0	25	1	T1N0M0	1	0	0	1	2	NA	NA	NA
GC055T	0.285714	1.75798	2.35879	0.00287432	-0.600811	deletion	0	Positive	F	1	31-35	1	0	1	5	4	T3N3M1	3	3	1	1	2	NA	NA	NA
GC056T	0.294118	2.25341	2.55988	0.0812116	-0.306478	diploid	1	Negative	F	1	51-55	1	0	0	20	3	T4N3M0	4	3	0	NA	2	NA	NA	NA
GC059T	0.6	1.57519	2.5136	0.00608775	-0.938416	deletion	0	Negative	M	2	51-55	1	0	0	19	3	T4N3M0	4	3	0	1	1	NA	NA	NA
GC060T	0.266666	2.59904	3.02371	0.0464796	-0.424668	deletion	0	Negative	F	1	66-70	2	0	1	2	3	T4N3M0	4	3	0	NA	2	NA	NA	NA
GC064T	0.444444	2.156	2.78409	0.00991038	-0.628086	deletion	0	Negative	F	1	31-35	1	0	1	4	4	T4N3M1	4	3	1	1	2	NA	NA	NA
GC065T	0.5	2.00199	2.95719	0.00129944	-0.955195	deletion	0	Negative	M	2	51-55	1	0	0	13	3	T3N2M0	3	2	0	1	2	NA	NA	NA
GC066T	0.698043	2.72003	2.4605	0.710249	0.259534	diploid	1	Negative	M	2	61-65	2	0	1	6	3	T4N3M0	4	3	0	NA	2	NA	NA	NA
GC067T	0.37037	1.86979	2.40716	0.112148	-0.537371	diploid	1	Positive	F	1	46-50	1	0	0	12	3	T4N0M0	4	0	0	1	2	NA	NA	NA
GC068T	0.32	3.06661	3.86988	0.00165	-0.803269	deletion	0	Negative	F	1	71-75	2	0	0	12	3	T4N0M0	4	0	0	NA	2	NA	NA	NA
GC069T	0.378378	3.48515	3.36128	0.603972	0.123871	diploid	1	Negative	M	2	61-65	2	0	1	7	3	T2N3M0	2	3	0	1	2	NA	NA	NA
GC070T	0.380952	3.12036	3.35667	0.0675278	-0.236306	diploid	1	Negative	M	2	61-65	2	0	1	8	4	T3N3M0	3	3	0	1	2	NA	NA	NA
GC072T	0.333334	2.33296	2.32526	0.947697	0.00770355	diploid	1	Negative	M	2	51-55	1	0	1	3	3	T3N1M0	3	1	0	1	2	NA	NA	NA
GC073T	0.6	1.18154	2.45427	0.00260597	-1.27273	deletion	0	Negative	F	1	61-65	2	0	0	6	3	T2N2M0	2	2	0	1	1	NA	NA	NA
GC075T	0.359487	1.65757	2.26646	0.000823797	-0.608886	deletion	0	Negative	M	2	66-70	2	0	0	6	4	T3N3M0	3	3	0	1	2	NA	NA	NA
GC077T	0.44	2.2653	2.51212	0.0836278	-0.246817	diploid	1	Negative	M	2	66-70	2	0	0	6	1	T1N0M0	1	0	0	1	2	NA	NA	NA
GC078T	0.30303	2.39045	2.05104	0.000165309	0.339411	amplification	2	Negative	M	2	66-70	2	0	0	6	4	T3N3M0	3	3	0	1	1	NA	NA	NA
GC079T	0.285714	2.55202	2.59506	0.169258	-0.0430379	diploid	1	Negative	M	2	66-70	2	0	0	6	3	T4N3M0	4	3	0	1	2	NA	NA	NA
GC080T	0.4	2.28723	2.82139	0.0257618	-0.53416	deletion	0	Negative	M	2	56-60	1	0	0	6	3	T4N0M0	4	0	0	2	2	NA	NA	NA
GC081T	0.424242	2.62404	2.58905	0.764652	0.0349955	diploid	1	Negative	M	2	51-55	1	0	0	6	1	T1N0M0	1	0	0	1	1	NA	NA	NA
GC082T	0.307692	2.72816	2.4458	0.0601162	0.282365	diploid	1	Negative	M	2	66-70	2	0	0	6	3	T3N1M0	3	1	0	1	1	NA	NA	NA
GC083T	0.31579	2.51066	2.62481	0.463038	-0.114143	diploid	1	Negative	M	2	61-65	2	0	0	6	3	T3N2M0	3	2	0	1	1	NA	NA	NA
GC084T	0.457142	3.18762	2.81427	0.0224126	0.373344	amplification	2	Negative	M	2	61-65	2	0	0	6	4	T4N2M1	4	2	1	1	1	NA	NA	NA
GC085T	0.416666	1.96218	2.68382	0.00284896	-0.721635	deletion	0	Negative	M	2	71-75	2	0	0	6	2	T2N1M0	2	1	0	2	2	NA	NA	NA
GC086T	0.434782	1.71264	2.95685	0.00147396	-1.2442	deletion	0	Negative	F	1	46-50	1	0	0	6	3	T4N1M0	4	1	0	2	1	NA	NA	NA
GC087T	0.434782	3.00248	2.8861	0.642657	0.116371	diploid	1	Negative	F	1	46-50	1	0	0	6	3	T2N3M0	2	3	0	1	1	NA	NA	NA
GC089T	0.6	1.36269	3.17524	7.28464e-06	-1.81256	deletion	0	Positive	F	1	76-80	2	0	0	43	1	T2N0M0	2	0	0	NA	2	NA	NA	NA
GC090T	0.4	3.34212	3.09549	0.069276	0.246628	diploid	1	Negative	M	2	56-60	1	0	0	21	3	T3N3M0	3	3	0	1	2	NA	NA	NA
GC091T	0.388888	1.78335	3.13252	0.00670415	-1.34917	deletion	0	Positive	M	2	61-65	2	0	1	3	3	T3N1M0	3	1	0	1	2	NA	NA	NA
GC092T	0.275862	3.05058	2.91996	0.453499	0.130622	diploid	1	Negative	F	1	66-70	2	0	0	70	2	T2N0M0	2	0	0	1	1	NA	NA	NA
GC093T	0.37037	3.38997	3.06852	0.00996244	0.321445	amplification	2	Negative	M	2	56-60	2	0	1	9	3	T4N1M0	4	1	0	1	2	NA	NA	NA
GC094T	0.32258	2.75159	2.62989	0.685643	0.121696	diploid	1	Positive	F	1	56-60	1	0	0	66	1	T2N0M0	2	0	0	1	2	NA	NA	NA
GC095T	0.325582	2.93073	2.9053	0.92156	0.0254341	diploid	1	Negative	M	2	51-55	1	0	0	66	3	T2N3M0	2	3	0	1	1	NA	NA	NA
GC098T	0.40909	3.19229	3.36158	0.543561	-0.169281	diploid	1	Positive	M	2	86-90	2	0	1	6	4	T4N3M1	4	3	1	1	1	NA	NA	NA
GC099T	0.357142	3.08968	2.92868	0.109703	0.161	diploid	1	Negative	F	1	66-70	2	0	1	3	4	T4N3M1	4	3	1	1	2	NA	NA	NA
GC100T	0.411764	3.94368	2.63766	0.0648781	1.30602	amplification	2	Negative	M	2	51-55	1	0	0	66	2	T2N1M0	2	1	0	1	1	NA	NA	NA
GC101T	0.352942	3.95095	3.16198	0.00237103	0.788967	amplification	2	Negative	M	2	61-65	2	0	1	12	4	T4N1M1	4	1	1	2	1	NA	NA	NA
GC102T	0.52174	2.99148	2.85703	0.396374	0.134455	diploid	1	Positive	M	2	46-50	1	0	0	62	3	T3N1M0	3	1	0	1	1	NA	NA	NA
GC103T	0.421052	3.03452	3.03943	0.971164	-0.00491126	diploid	1	Negative	M	2	46-50	1	0	1	8	3	T4N1M0	4	1	0	1	2	NA	NA	NA
GC104T	0.428572	1.8751	3.64368	0.00470711	-1.76858	deletion	0	Negative	M	2	46-50	1	0	0	67	2	T3N0M0	3	0	0	1	2	NA	NA	NA
GC105T	0.342858	3.44104	3.20262	0.415316	0.238426	diploid	1	Negative	M	2	61-65	2	0	1	4	3	T3N2M0	3	2	0	1	2	NA	NA	NA
GC106T	0.333334	2.01115	2.63499	0.00337202	-0.623837	deletion	0	Positive	M	2	61-65	2	0	1	9	3	T3N2M0	3	2	0	1	1	NA	NA	NA
GC107T	0.52174	3.4053	3.03108	0.0572965	0.374222	diploid	1	Negative	M	2	56-60	1	0	1	10	3	T3N1M0	3	1	0	1	2	NA	NA	NA
GC108T	0.47619	4.16271	3.09319	0.000355165	1.06952	amplification	2	Negative	F	1	61-65	2	0	0	25	1	T2N0M0	2	0	0	1	1	NA	NA	NA
GC110T	0.32258	2.88624	3.15536	0.13188	-0.269116	diploid	1	Positive	F	1	76-80	2	0	1	8	3	T3N1M0	3	1	0	1	1	NA	NA	NA
GC112T	0.37037	2.89819	2.86228	0.651675	0.0359078	diploid	1	Negative	M	2	61-65	2	0	0	55	2	T3N0M0	3	0	0	2	1	NA	NA	NA
GC113T	0.342858	2.30935	2.93535	0.0900434	-0.625998	diploid	1	Negative	F	1	61-65	2	0	0	55	3	T3N2M0	3	2	0	1	1	NA	NA	NA
GC114T	0.333334	3.67432	3.00025	0.026013	0.674072	amplification	2	Negative	M	2	66-70	2	0	1	34	3	T3N2M0	3	2	0	2	2	NA	NA	NA
GC116T	0.434782	3.64675	3.02842	0.00862648	0.618328	amplification	2	Negative	F	1	31-35	1	0	0	7	1	T2N0M0	2	0	0	1	2	NA	NA	NA
GC117T	0.47619	2.0692	2.87014	0.000587708	-0.800941	deletion	0	Negative	M	2	51-55	1	0	0	52	3	T3N2M0	3	2	0	1	1	NA	NA	NA
GC119T	0.530612	2.5625	2.43503	0.420169	0.127464	diploid	1	Negative	M	2	71-75	2	0	1	30	2	T2N2M0	2	2	0	1	2	NA	NA	NA
GC120T	0.307692	2.31965	4.52403	0.00510876	-2.20438	deletion	0	Negative	F	1	71-75	2	0	1	30	3	T3N2M0	3	2	0	1	2	NA	NA	NA
GC121T	0.424242	1.13554	3.09844	2.93143e-05	-1.96289	deletion	0	Negative	M	2	56-60	1	0	1	26	3	T3N2M0	3	2	0	1	2	NA	NA	NA
GC122T	0.384616	2.89666	3.06834	0.120243	-0.171672	diploid	1	Negative	F	1	51-55	1	0	0	50	3	T2N3M0	2	3	0	1	1	NA	NA	NA
GC123T	0.32	2.98442	2.91306	0.0996536	0.0713539	diploid	1	Negative	M	2	76-80	2	0	1	6	3	T4N1M0	4	1	0	2	2	NA	NA	NA
GC124T	0.465116	2.6694	3.40529	0.00125005	-0.735891	deletion	0	Negative	M	2	66-70	2	0	1	28	3	T4N1M0	4	1	0	1	2	NA	NA	NA
GC125T	0.333334	2.88521	3.05857	0.289053	-0.173359	diploid	1	Negative	F	1	71-75	2	0	0	45	3	T3N2M0	3	2	0	1	2	NA	NA	NA
GC126T	0.3	2.87121	2.92625	0.897081	-0.0550449	diploid	1	Negative	M	2	51-55	1	0	0	45	1	T1N1M0	1	1	0	2	1	NA	NA	NA
GC128T	0.486486	2.37637	2.11726	0.160648	0.25911	diploid	1	Negative	M	2	76-80	2	0	0	40	2	T2N1M0	2	1	0	1	1	NA	NA	NA
GC129T	0.413794	2.81047	2.888	0.390999	-0.0775237	diploid	1	Negative	F	1	46-50	1	0	1	19	3	T3N2M0	3	2	0	1	2	NA	NA	NA
GC130T	0.5	2.64318	2.37635	0.046847	0.266835	amplification	2	Negative	M	2	66-70	2	0	1	10	4	T3N3M0	3	3	0	1	2	NA	NA	NA
GC131T	0.4	4.11267	3.20192	0.00259344	0.910744	amplification	2	Negative	M	2	61-65	2	0	0	37	3	T3N2M0	3	2	0	1	1	NA	NA	NA
GC132T	0.431372	2.81043	2.5782	0.0884679	0.232227	diploid	1	Negative	M	2	51-55	1	0	1	6	4	T3N3M0	3	3	0	1	2	NA	NA	NA
GC133T	0.384616	3.9513	3.22611	0.0347847	0.725189	amplification	2	Negative	M	2	56-60	2	0	0	40	2	T3N0M0	3	0	0	1	1	NA	NA	NA
GC134T	0.473684	2.79086	3.11684	0.105459	-0.325981	diploid	1	Negative	F	1	56-60	1	0	1	20	3	T3N1M0	3	1	0	1	2	NA	NA	NA
GC135T	0.228572	2.5338	2.69304	0.556533	-0.159244	diploid	1	Negative	M	2	66-70	2	0	0	40	3	T3N1M0	3	1	0	1	2	NA	NA	NA
GC136T	0.416666	2.81243	3.57922	0.115517	-0.766793	diploid	1	Negative	F	1	51-55	1	0	0	40	3	T3N1M0	3	1	0	1	2	NA	NA	NA
GC137T	0.4	2.52139	2.6677	0.235714	-0.146312	diploid	1	Negative	M	2	66-70	2	0	0	40	3	T3N1M0	3	1	0	1	1	NA	NA	NA
GC140T	0.571428	2.92571	2.79912	0.369626	0.126593	diploid	1	Negative	M	2	46-50	1	0	0	40	3	T4N1M0	4	1	0	2	1	NA	NA	NA
GC141T	0.48	2.07769	1.93189	0.0252478	0.145798	amplification	2	Negative	M	2	71-75	2	0	1	12	4	T3N2M1	3	2	1	2	1	NA	NA	NA
GC142T	0.457142	3.02494	2.78579	0.131149	0.239148	diploid	1	Negative	F	1	71-75	2	0	0	43	3	T3N1M0	3	1	0	1	1	NA	NA	NA
GC143T	0.307692	3.37105	2.64642	0.282893	0.724635	diploid	1	Negative	F	1	56-60	1	0	0	72	2	T3N0M0	3	0	0	1	1	NA	NA	NA
GC144T	0.245526	1.99208	2.23808	0.0732057	-0.246	diploid	1	Negative	M	2	46-50	1	0	1	16	3	T3N1M0	3	1	0	2	1	NA	NA	NA
GC145T	0.297872	2.61644	2.53907	0.476818	0.077369	diploid	1	Positive	M	2	51-55	1	0	0	83	2	T3N0M0	3	0	0	1	1	NA	NA	NA
GC146T	0.318182	2.29627	2.80933	0.0833851	-0.513056	diploid	1	Negative	F	1	71-75	2	0	0	63	3	T3N1M0	3	1	0	1	1	NA	NA	NA
GC147T	0.285714	2.38594	2.47631	0.760915	-0.0903642	diploid	1	Negative	M	2	46-50	1	0	0	74	3	T3N1M0	3	1	0	1	1	NA	NA	NA
GC148T	0.486486	1.37855	2.46534	0.0044311	-1.08679	deletion	0	Negative	F	1	76-80	2	0	0	74	2	T3N0M0	3	0	0	1	1	NA	NA	NA
GC149T	0.3125	2.26047	2.53853	0.0864853	-0.27806	diploid	1	Negative	F	1	56-60	2	0	0	62	3	T3N1M0	3	1	0	1	1	NA	NA	NA
GC150T	0.611112	2.62623	2.88511	0.484084	-0.258876	diploid	1	Negative	M	2	61-65	2	0	1	37	3	T3N1M0	3	1	0	1	1	NA	NA	NA
GC151T	0.285714	2.49253	2.22583	0.022939	0.266707	amplification	2	Negative	M	2	41-45	1	0	1	38	3	T3N1M0	3	1	0	1	1	NA	NA	NA
GC152T	0.384616	2.53287	3.06056	0.0353559	-0.52769	deletion	0	Negative	F	1	46-50	1	0	1	9	3	T4N2M0	4	2	0	1	2	NA	NA	NA
GC153T	0.30303	3.82029	2.71579	0.0384329	1.1045	amplification	2	Negative	F	1	56-60	1	0	1	13	3	T3N1M0	3	1	0	2	2	NA	NA	NA
GC154T	0.533334	2.43613	2.47053	0.93815	-0.0343959	diploid	1	Negative	F	1	76-80	2	0	0	77	NA	NA	NA	NA	NA	1	2	NA	NA	NA
GC157T	0.285714	3.03752	2.50384	0.0279509	0.533681	amplification	2	Negative	F	1	61-65	2	0	0	84	3	T2N3M0	2	3	0	1	1	NA	NA	NA
GC158T	0.27027	2.85114	2.5278	0.0643478	0.32334	diploid	1	Negative	M	2	46-50	1	0	0	NA	3	T3N2M0	3	2	0	1	2
GC159T	0.387096	2.70557	2.57916	0.394785	0.126412	diploid	1	Negative	F	1	51-55	1	0	0	84	2	T2N1M0	2	1	0	NA	1	NA	NA	NA
GC160T	0.578948	1.09294	2.71599	0.0011641	-1.62305	deletion	0	Positive	M	2	71-75	2	0	1	12	4	T4N3M1	4	3	1	2	1	NA	NA	NA
GC161T	0.339622	2.09304	2.79324	0.00390613	-0.700196	deletion	0	Negative	M	2	46-50	1	0	1	10	NA	NA	NA	NA	NA	1	1	NA	NA	NA
GC163T	0.294118	2.88745	2.55757	0.173953	0.329874	diploid	1	Negative	M	2	46-50	1	0	0	81	3	T3N1M0	3	1	0	1	2	NA	NA	NA
GC164T	0.307692	1.96461	2.73177	0.00971445	-0.767159	deletion	0	Positive	F	1	61-65	2	0	1	2	3	T3N1M0	3	1	0	1	1	NA	NA	NA
GC167T	0.358974	2.35284	3.55427	0.044541	-1.20143	deletion	0	Negative	M	2	46-50	1	0	0	74	2	T2N1M0	2	1	0	1	2	NA	NA	NA
GC168T	0.533334	2.83039	3.19573	0.00428693	-0.365336	deletion	0	Negative	M	2	81-85	2	0	1	16	2	T3N0M0	3	0	0	1	2	NA	NA	NA
GC169T	0.4375	3.60436	2.36363	0.000450593	1.24073	amplification	2	Negative	M	2	56-60	1	0	1	53	3	T3N2M0	3	2	0	2	2	NA	NA	NA
GC170T	0.375	3.04175	2.46052	0.013657	0.581225	amplification	2	Negative	M	2	61-65	2	0	1	NA	3	T3N2M0	3	2	0	1	2
GC175T	0.4	2.9926	2.9483	0.849257	0.0443078	diploid	1	Negative	M	2	61-65	2	0	0	12	3	T3N1M0	3	1	0	2	1	NA	NA	NA
GC176T	0.482758	2.06416	3.42725	0.000934041	-1.36309	deletion	0	Negative	F	1	66-70	2	0	0	13	1	T2N0M0	2	0	0	2	1	NA	NA	NA
GC177T	0.727272	6.95786	2.56401	0.000139248	4.39385	amplification	2	Negative	F	1	66-70	2	0	1	26	4	T3N1M1	3	1	1	2	1	NA	NA	NA
GC178T	0.473684	2.47338	2.77162	0.33526	-0.298234	diploid	1	Negative	M	2	46-50	1	0	1	12	4	T4N3M1	4	3	1	2	2	NA	NA	NA
GC179T	0.3125	2.46521	2.79032	0.220731	-0.325102	diploid	1	Negative	F	1	61-65	2	0	1	8	3	T3N1M0	3	1	0	2	1	NA	NA	NA
GC180T	0.27907	2.25925	2.68088	0.0184258	-0.421626	deletion	0	Negative	M	2	61-65	2	0	0	97	3	T3N1M0	3	1	0	2	1	NA	NA	NA
GC182T	0.47826	2.63715	2.84622	0.451716	-0.209063	diploid	1	Negative	M	2	66-70	2	0	1	32	2	T3N0M0	3	0	0	2	2	NA	NA	NA
GC183T	0.538462	2.35847	2.37562	0.937773	-0.0171558	diploid	1	Negative	F	1	56-60	1	0	1	7	4	T4N2M1	4	2	1	2	1	NA	NA	NA
GC184T	0.31579	3.27985	3.00674	0.556325	0.273112	diploid	1	Negative	M	2	71-75	2	0	0	62	1	T2N0M0	2	0	0	1	2	NA	NA	NA
GC185T	0.333334	1.86638	2.28571	0.110302	-0.419324	diploid	1	Positive	F	1	56-60	1	0	1	53	4	T4N0M0	4	0	0	2	1	NA	NA	NA
GC186T	0.457142	2.32711	2.68713	0.0535881	-0.36002	diploid	1	Negative	M	2	46-50	1	0	1	3	4	T4N3M1	4	3	1	1	2	NA	NA	NA
GC187T	0.342858	2.3693	2.29659	0.753335	0.0727136	diploid	1	Negative	M	2	56-60	2	0	1	44	2	T2N1M0	2	1	0	1	2	NA	NA	NA
GC188T	0.35	2.23267	2.37867	0.296279	-0.145993	diploid	1	Negative	M	2	51-55	1	0	1	19	4	T4N1M0	4	1	0	1	2	NA	NA	NA
GC189T	0.342858	2.38358	2.74231	0.151451	-0.358733	diploid	1	Negative	M	2	61-65	2	0	1	10	3	T3N2M0	3	2	0	1	2	NA	NA	NA
GC190T	0.363636	2.48575	2.82003	0.00524487	-0.334281	deletion	0	Negative	M	2	36-40	1	0	0	48	2	T3N0M0	3	0	0	1	2	NA	NA	NA
GC191T	0.454546	3.3089	2.97818	0.619467	0.330722	diploid	1	Negative	M	2	61-65	2	0	0	81	4	T3N3M0	3	3	0	2	2	NA	NA	NA
GC192T	0.545454	1.71175	2.33152	0.00118043	-0.619767	deletion	0	Negative	M	2	86-90	2	0	0	30	3	T3N1M0	3	1	0	2	2	NA	NA	NA
GC193T	0.37037	2.99962	3.08213	0.361125	-0.0825095	diploid	1	Negative	M	2	71-75	2	0	0	109	2	T2N1M0	2	1	0	1	2	NA	NA	NA
GC194T	0.461538	2.12463	2.63678	0.0788392	-0.512146	diploid	1	Negative	M	2	61-65	2	0	0	44	3	T3N1M0	3	1	0	1	1	NA	NA	NA
GC195T	0.31579	2.23037	2.46962	0.00767092	-0.239251	deletion	0	Negative	M	2	76-80	2	0	1	3	4	T4N3M0	4	3	0	1	1	NA	NA	NA
GC196T	0.5	2.61166	2.86098	0.0275239	-0.249325	deletion	0	Negative	F	1	51-55	1	0	0	28	1	T2N0M0	2	0	0	1	2	NA	NA	NA
GC197T	0.5	3.70819	1.68909	0.000145592	2.0191	amplification	2	Negative	M	2	56-60	1	0	1	7	4	T4N3M1	4	3	1	1	1	NA	NA	NA
GC198T	0.92	2.96193	3.15065	0.607651	-0.188727	diploid	1	Negative	M	2	76-80	2	0	0	90	2	T3N0M0	3	0	0	1	1	NA	NA	NA
GC199T	0.294118	2.95747	2.48111	0.0434475	0.476358	amplification	2	Negative	M	2	66-70	2	0	0	56	2	T3N0M0	3	0	0	1	1	NA	NA	NA
GC200T	0.52381	1.64868	2.92541	0.00743209	-1.27674	deletion	0	Positive	M	2	66-70	2	0	1	10	4	T3N2M1	3	2	1	1	1	NA	NA	NA
GC201T	0.695652	2.67722	2.69308	0.951196	-0.0158587	diploid	1	Negative	F	1	66-70	2	0	0	9	4	T3N1M1	3	1	1	1	1	NA	NA	NA
GC202T	0.368422	3.32849	3.11141	0.198802	0.217079	diploid	1	Negative	M	2	61-65	2	0	1	20	3	T3N1M0	3	1	0	1	1	NA	NA	NA
GC203T	0.4	2.23929	2.51755	0.0276423	-0.278252	deletion	0	Negative	M	2	76-80	2	0	1	17	4	T4N3M0	4	3	0	1	1	NA	NA	NA
GC204T	0.428572	2.39474	2.72528	0.0392458	-0.330537	deletion	0	Positive	M	2	66-70	2	0	0	40	4	T4N3M0	4	3	0	1	1	NA	NA	NA
GC205T	0.55	2.65966	2.82306	0.293417	-0.163403	diploid	1	Negative	M	2	46-50	1	0	0	34	4	T1N0M1	1	0	1	1	1	NA	NA	NA
GC206T	0.375	2.21079	2.29	0.271696	-0.0792109	diploid	1	Negative	M	2	66-70	2	0	1	26	3	T4N0M0	4	0	0	1	1	NA	NA	NA
GC207T	0.444444	1.75123	2.41225	0.0014731	-0.661019	deletion	0	Negative	M	2	61-65	2	0	1	15	1	T2N0M0	2	0	0	1	1	NA	NA	NA
GC208T	0.465116	2.81194	2.76192	0.785547	0.0500186	diploid	1	Negative	M	2	71-75	2	0	1	58	4	T3N1M1	3	1	1	2	1	NA	NA	NA
GC209T	0.51282	1.78651	2.56844	0.00210569	-0.781925	deletion	0	Negative	M	2	66-70	2	0	1	20	3	T3N1M0	3	1	0	2	1	NA	NA	NA
GC210T	0.324324	2.49674	2.34068	0.151048	0.156059	diploid	1	Negative	M	2	56-60	1	0	0	34	4	T4N2M0	4	2	0	2	1	NA	NA	NA
GC211T	0.25	2.94472	2.58888	0.04856	0.355841	amplification	2	Negative	M	2	61-65	2	0	1	84	3	T4N0M0	4	0	0	1	1	NA	NA	NA
GC212T	0.363636	3.22841	2.38866	0.0095053	0.839752	amplification	2	Negative	M	2	61-65	2	0	0	16	2	T3N0M0	3	0	0	2	1	NA	NA	NA
GC213T	0.45	2.21651	2.43509	0.21017	-0.218573	diploid	1	Negative	M	2	76-80	2	0	1	4	4	T4N3M0	4	3	0	2	1	NA	NA	NA
GC214T	0.413794	2.48587	2.74736	0.340938	-0.261482	diploid	1	Negative	M	2	66-70	2	0	0	17	4	T4N3M0	4	3	0	2	1	NA	NA	NA
