# Supplementary material for: Detection of somatic copy number deletion of the CDKN2A gene by quantitative multiplex PCR for clinical practice
Source: Front Oncol. 2022 Dec 2;12:1038380. doi: 10.3389/fonc.2022.1038380 (PMC9755846; doi:10.3389/fonc.2022.1038380)
Supplement: Supplementary file 1 [file DataSheet_1.zip › Data file-14_CDKN2A-P14&CDR in 139 GCs.xlsx]

## Sheet: Sheet1
Case ID	T_p14CN Mean	N_p14CN Mean	t-test p-value	delta p14CN (T-N)	p14 del (%)	T_p16CN Mean	N_p16CN Mean	t-test p-value	delta p16CN (T-N)	CDR del (%)	CDKN2A ARF SCNVs	CDKN2A CDR SCNVs	ARF or CDR SCND	Sex	Sex code	Age range (yrs)	Age code	chemotherapy before resection (1=yes，0=no)	Status of survival (1=dead, 0=alive)	Survival months	pTNM Stage	pTNM	baseline pT-stage	baseline pN-stage	baseline pM-stage	Location (1=noncardiac,2=cardiac)	differentiation (1=well/mod, 2=poor)	follow-up local recurrence	follow-up metast	follow-up hematogenous metast	distant metast. organ
F1066	1.86937	1.72632	0.0052648	0.143056	0.0828675	3.51492	3.23878	0.176351	0.27614	0.0852605	amplification	diploid	Negative	M	2	26-30	1	0	1	8	3	T3N2M0	3	2	0	1	2	NA	NA	NA
F0984	1.14546	1.32842	0.0207835	-0.18296	-0.137728	2.49135	3.08152	0.054186	-0.59017	-0.191519	deletion	diploid	positive	M	2	26-30	1	0	0	48	2	T2bN1M0	2	1	0	1	2	NA	NA	NA
F0078	1.57154	1.44001	0.0205985	0.131528	0.0913385	3.27754	3.09579	0.107162	0.181753	0.0587097	amplification	diploid	Negative	F	1	31-35	1	0	1	18	4	T3N3M1	3	3	1	1	2	NA	0	0	abdomen, ovarian
F0784	1.15467	1.20275	0.0052648	-0.0480869	-0.0399806	2.89523	3.02285	0.0682047	-0.127626	-0.0422203	deletion	diploid	positive	M	2	31-35	1	0	0	44	2	T?N0M0	2	0	0	1	2	NA	1	0	abdomen
F0976	1.31648	1.39369	0.46293	-0.0772038	-0.0553954	2.95427	2.99654	0.792841	-0.0422735	-0.0141075	diploid	diploid	Negative	M	2	31-35	1		0	46	3	T3N1M0	3	1	0	1	2	NA	NA	NA
F1030	1.53108	1.3495	0.0542919	0.18158	0.134553	3.28514	3.08163	0.146946	0.20351	0.0660396	diploid	diploid	Negative	F	1	31-35	1	0	0	58	2	T3N0M0	3	0	0	1	2	NA	NA	NA
F1142	1.30213	1.2855	0.0052648	0.0166266	0.0129339	2.87222	3.20621	0.00311251	-0.333995	-0.104171	amplification	deletion	positive	M	2	31-35	1	0	0	62	2	T3N0M0	3	0	0	1	2	NA	NA	NA
F0030	1.42429	1.44975	0.684579	-0.0254655	-0.0175654	2.99462	2.94515	0.57616	0.0494664	0.0167959	diploid	diploid	Negative	M	2	31-35	1	0	1	30	4	T4N1M0	4	1	0	1	2	NA	NA	NA
F1104	1.40189	1.45087	0.0542919	-0.0489816	-0.03376	2.95302	3.30031	0.0304192	-0.34729	-0.10523	diploid	deletion	positive	F	1	36-40	1	0	0	92	3	T2N2M0	2	2	0	1	2	NA	NA	NA
F0286	1.36802	1.47972	0.0707896	-0.111701	-0.0754877	3.15254	3.3743	0.205185	-0.221761	-0.0657205	diploid	diploid	Negative	F	1	36-40	1	0	0	60	2	T3N0M0	3	0	0	1	2	NA	NA	NA
F1120	1.82908	1.48182	0.0542919	0.34726	0.234347	3.4791	3.0534	0.0295627	0.425698	0.139418	diploid	amplification	Negative	F	1	36-40	1	0	0	81	3	T4N0M0	4	0	0	1	2	NA	NA	NA
F0494	0.955718	1.5877	3.22279e-05	-0.631984	-0.39805	1.92867	3.59755	8.96312e-06	-1.66888	-0.463893	deletion	deletion	positive	F	1	41-45	1	0	1	11	4	T4N2M1	4	2	1	1	2	NA	NA	NA	abdomen, ovarian, splen, pancrean
F1018	1.77056	1.73595	0.0052648	0.0346125	0.0199387	1.65766	2.9274	3.79502e-05	-1.26974	-0.433743	amplification	deletion	positive	F	1	41-45	1	0	1	11	4	T4N3M0	4	3	0	1	2	NA	1	?	NA
F1082	0.720777	1.78974	0.0542919	-1.06897	-0.597273	1.54901	3.44523	0.00314453	-1.89622	-0.55039	diploid	deletion	positive	M	2	41-45	1	0	0	53	3	T3N1M0	3	1	0	2	2	NA	NA	NA
F1164	1.64919	1.75332	0.303416	-0.10413	-0.0593899	2.89141	3.35782	0.00128904	-0.466415	-0.138904	diploid	deletion	positive	M	2	41-45	1	1	1	11	3	T3N1M0	3	1	0	1	2	NA	NA	NA
F0848	1.57234	1.71153	0.0052648	-0.139189	-0.0813242	3.29977	3.29179	0.955068	0.00797379	0.00242232	deletion	diploid	positive	F	1	41-45	1	0	1	3	4	T4N1M1	4	1	1	1	2	NA	NA	NA	abdomen, pelvic
F1076	2.04657	1.72722	0.0542919	0.319346	0.18489	3.38972	3.31025	0.649602	0.0794762	0.0240091	diploid	diploid	Negative	F	1	41-45	1	0	1	12	2	T3N0M0	3	0	0	1	2	NA	1	?	NA
F1160	1.52736	1.71217	0.0542919	-0.184805	-0.107936	3.17378	3.28171	0.347993	-0.107925	-0.0328868	diploid	diploid	Negative	M	2	41-45	1	0	1	37	3	T3N1M0	3	1	0	2	2	NA	NA	NA
F0868	1.14161	1.42279	0.0542919	-0.281179	-0.197625	2.642	3.34922	0.00096782	-0.707214	-0.211158	diploid	deletion	positive	M	2	41-45	1	0	1	7	4	T3N3M1	3	3	1	1	2	NA	NA	NA	liver
F1350	1.13208	1.2579	0.0542919	-0.125822	-0.100025	2.87496	2.95986	0.241468	-0.0848949	-0.0286821	diploid	diploid	Negative	M	2	41-45	1	0	0	96	1	T2bN0M0	2	0	0	1	2	NA	NA	NA
F0910	1.19083	1.56259	0.0542919	-0.371757	-0.237911	2.70842	3.61292	0.000816934	-0.9045	-0.250352	diploid	deletion	positive	M	2	41-45	1	0	1	0	4	T3N3M1	3	3	1	1	2	NA	NA	NA	liver, lung
F1004	1.56171	1.56088	0.0542919	0.00083256	0.000533392	3.034	3.20217	0.3716	-0.168166	-0.0525162	diploid	diploid	Negative	M	2	41-45	1	0	1	5	4	T3N3M0	3	3	0	1	2	NA	NA	NA
F0934	1.26426	1.26867	0.0052648	-0.00441192	-0.0034776	2.75198	2.8154	0.585637	-0.0634188	-0.0225257	deletion	diploid	positive	M	2	46-50	1	0	0	64	1	T1N0M0	1	0	0	1	1	NA	NA	NA
F1014	1.02559	1.47524	0.0052648	-0.449644	-0.304794	2.61333	2.89769	0.182902	-0.284353	-0.0981311	deletion	diploid	positive	M	2	46-50	1	0	0	49	3	T3N1M0	3	1	0	1	2	NA	NA	NA
F1070	1.90943	1.89493	0.0052648	0.0144979	0.00765087	3.55283	3.39287	0.222691	0.159954	0.0471443	amplification	diploid	Negative	F	1	46-50	1	0	0	96	1	T2N0Mo	2	0	0	1	2	NA	NA	NA
F0986	1.0926	1.42346	1.6895e-05	-0.330857	-0.232432	2.5708	3.56918	0.00104563	-0.998381	-0.279723	deletion	deletion	positive	M	2	46-50	1	0	1	4	4	T3N2M2	3	2	1	1	2	NA	NA	NA	abdomen
F1416	1.27414	1.20606	0.0542919	0.0680785	0.056447	3.23203	2.87542	0.072871	0.356615	0.124022	diploid	diploid	Negative	F	1	46-50	1	0	1	12	4	T3N2M1	3	2	1	1	2	NA	NA	NA	abdomen, ovarian
F1116	1.50505	1.89722	0.0542919	-0.392168	-0.206707	2.82577	3.45225	0.000533072	-0.626476	-0.181469	diploid	deletion	positive	F	1	46-50	1	1			3	T3N1M0	3	1	0	1	1	NA	NA	NA
F0866	1.66068	1.48336	0.0052648	0.177315	0.119536	3.55993	3.03952	0.00283585	0.520413	0.171215	amplification	amplification	Negative	M	2	46-50	1	0	0	49	2	T3N0M0	3	0	0	1	1	NA	NA	NA
F1024	1.4088	1.55645	0.0052648	-0.14765	-0.0948634	3.37826	3.16867	0.0918339	0.209594	0.0661458	deletion	diploid	positive	F	1	46-50	1	0	0	61	1	T?N0M0	1	0	0	1	2	NA	NA	NA
F1042	1.66708	1.878	0.0052648	-0.210924	-0.112313	3.40382	3.30991	0.141846	0.0939126	0.0283732	deletion	diploid	positive	M	2	46-50	1		1	9	4	T3N3M0	3	3	0	1	2	NA	NA	NA
F1048	2.20699	1.44485	0.0542919	0.762148	0.527495	7.14592	3.34598	7.90331e-05	3.79994	1.13567	diploid	amplification	Negative	M	2	46-50	1	0	1	12	4	T4N3M0	4	3	0	1	2	NA	NA	NA
F1052	1.47648	1.4256	0.0542919	0.0508825	0.035692	3.17036	3.15872	0.853453	0.0116447	0.00368652	diploid	diploid	Negative	M	2	46-50	1	0	1	40	2	T3N0M0	3	0	0	1	2	1	NA	NA
F1060	1.41701	1.85654	0.0052648	-0.439526	-0.236745	3.05047	3.39121	0.0889734	-0.340741	-0.100478	deletion	diploid	positive	F	1	46-50	1	1	1	2	4	T4N1M1	4	1	1	1	2	NA	NA	NA	brain
F1078	3.4218	1.81059	0.0052648	1.61121	0.889881	5.6887	2.89877	0.000864289	2.78994	0.962456	amplification	amplification	Negative	M	2	46-50	1	0	0	51	2	T3N0M0	3	0	0	1	1	1	NA	NA
F1298	1.22908	1.16344	0.0542919	0.0656433	0.0564219	2.96482	3.03005	0.676623	-0.0652229	-0.0215254	diploid	diploid	Negative	F	1	46-50	1	0	1	16	4	T3N1M1	3	1	1	1	2	NA	NA	?	NA
F0314	1.27865	1.18964	0.0542919	0.0890179	0.0748279	3.34888	3.12524	0.117268	0.223641	0.0715598	diploid	diploid	Negative	M	2	51-55	1	0	0	67	2	T3N0M0	3	0	0	1	2	NA	NA	NA
F0888	1.60806	1.72062	0.0542919	-0.112559	-0.0654175	3.42584	3.39859	0.840442	0.0272503	0.00801812	diploid	diploid	Negative	M	2	51-55	1	0	0	49	2	T3N0M0	3	0	0	1	2	NA	NA	NA
F1036	0.863698	1.11684	0.0542919	-0.253146	-0.226662	4.13454	2.97687	3.60276e-05	1.15768	0.388892	diploid	amplification	Negative	F	1	51-55	1	0	1	14	4	T4N2M1	4	2	1	1	2	NA	NA	NA	abdomen, lymph, ovarian
F1058	1.83706	1.81995	0.0542919	0.0171104	0.00940155	3.07811	3.20258	0.365658	-0.12447	-0.0388656	diploid	diploid	Negative	M	2	51-55	1	0	0	97	4	T4N2M0	4	2	0	1	2	NA	NA	NA
F1074	1.48302	1.66667	0.0052648	-0.183654	-0.110192	3.12914	3.2634	0.544169	-0.13426	-0.0411413	deletion	diploid	positive	F	1	51-55	1	0	1	88	4	T4N2M0	4	2	0	1	2	NA	1	1	lung
F1170	1.42519	1.41554	0.835234	0.00964514	0.00681373	3.03657	2.86338	0.00850573	0.173185	0.0604828	diploid	amplification	Negative	M	2	51-55	1	0	0	56	2	T3N0M0	3	0	0	1	1	NA	NA	NA
F1154	1.27877	1.51606	0.0542919	-0.237294	-0.15652	2.50187	3.13933	0.000347533	-0.637464	-0.203057	diploid	deletion	positive	M	2	51-55	1	1	0	60	3	T4N0M0	4	0	0	1	2	NA	NA	NA
F0534	1.42249	1.31147	0.0052648	0.111017	0.0846509	3.5153	3.41241	0.358034	0.10289	0.0301517	amplification	diploid	Negative	M	2	51-55	1	0	0	73	2	T3N0M0	3	0	0	1	2	NA	NA	NA
F1090	1.6244	1.74247	0.0542919	-0.118069	-0.0677593	3.29093	3.20331	0.599248	0.0876219	0.0273536	diploid	diploid	Negative	F	1	51-55	1	0	1	7	4	T2N2M0	2	2	0	2	2	NA	NA	NA
F0126	1.2507	1.1295	0.0052648	0.121194	0.107299	2.91258	3.32883	0.0240975	-0.416251	-0.125044	amplification	deletion	positive	M	2	51-55	1	1	1	1	4	T3N3M1	3	3	1	1	2	NA	NA	NA	abdomen, small intestine
F1140	0.917879	1.53425	0.0542919	-0.616371	-0.401741	1.76919	3.22191	2.60166e-05	-1.45272	-0.450888	diploid	deletion	positive	M	2	51-55	1	0	0	48	4	T4N2M0	4	2	0	2	1	NA	1	1	liver
F0856	1.42332	1.43935	0.0542919	-0.0160304	-0.0111373	3.01109	3.17824	0.13074	-0.167155	-0.0525934	diploid	diploid	Negative	F	1	51-55	1	0	0	61	3	T4N0M0	4	0	0	1	2	NA	NA	NA
F0996	1.13772	1.45702	0.00106822	-0.319299	-0.219145	2.3995	3.1915	0.00578167	-0.792007	-0.248161	deletion	deletion	positive	M	2	51-55	1	0	1	17	3	T3N1M0	3	1	0	1	1	1	NA	NA
F0058	1.27459	1.31471	0.0052648	-0.0401206	-0.0305167	3.10891	3.10171	0.954652	0.00719556	0.00231987	deletion	diploid	positive	M	2	51-55	1	0	1	55	2	T3N0M0	3	0	0	1	1	NA	NA	NA
F0748	0.937522	1.76846	0.0052648	-0.830934	-0.469864	1.9338	3.26883	0.0009988	-1.33503	-0.408412	deletion	deletion	positive	M	2	51-55	1	0	1	20	4	T2N0M1	2	0	1	1	2	NA	NA	NA	liver
F1010	1.09652	1.49341	0.0052648	-0.396882	-0.265756	2.6252	3.21277	0.0495753	-0.587576	-0.182887	deletion	deletion	positive	M	2	51-55	1	0	0	49	3	T3N1M0	3	1	0	1	2	NA	NA	NA
F0034	1.60222	1.38619	0.0052648	0.216028	0.155843	3.27144	3.21607	0.719207	0.055363	0.0172145	amplification	diploid	Negative	M	2	51-55	1	0	1	13	2	T3N0M0	3	0	0	1	2	NA	NA	NA
F1000	1.49704	1.33598	0.0571563	0.161063	0.120558	3.12251	3.12966	0.9576	-0.00715408	-0.00228589	diploid	diploid	Negative	M	2	51-55	1	0	1	17	4	T3N3M0	3	3	0	1	2	NA	NA	NA
F0240	1.212	1.29439	0.1927	-0.0823869	-0.0636493	2.80306	3.46852	0.00513264	-0.665457	-0.191856	diploid	deletion	positive	F	1	56-60	1	0	1	5	4	T3N0M1	3	0	1	1	2	NA	NA	NA	abdomen
F0312	1.15342	1.04746	0.0542919	0.105956	0.101155	3.22895	2.72626	0.0622833	0.502693	0.184389	diploid	diploid	Negative	F	1	56-60	1	0	0	13	4	T4N2M1	4	2	1	1	1	NA	NA	NA	liver
F1080	1.25931	1.46779	0.0542919	-0.20848	-0.142037	2.86128	3.10419	0.181954	-0.242914	-0.0782535	diploid	diploid	Negative	M	2	56-60	1	0	0	48	3	T3N1M0	3	1	0	1	2	NA	NA	NA
F1064	1.77766	1.66287	0.0542919	0.114791	0.0690321	3.33843	3.59731	0.148981	-0.258886	-0.0719665	diploid	diploid	Negative	M	2	56-60	1	0	1	21	3	T3N1M0	3	1	0	2	2	NA	NA	NA
F0054	0.950977	1.36378	0.0542919	-0.412799	-0.302688	2.55611	3.21086	0.000156657	-0.654747	-0.203917	diploid	deletion	positive	M	2	56-60	1	0	1	44	4	T2bN1M1	2	1	1	1	1	NA	NA	NA	live, bone
F0998	0.954051	1.43233	0.000226756	-0.478281	-0.333918	2.41351	3.14438	0.00247959	-0.730865	-0.232436	deletion	deletion	positive	M	2	56-60	1	0	1	31	4	T4N3M0	4	3	0	1	2	NA	NA	NA
F0704	1.26452	1.36869	0.0542919	-0.104163	-0.0761047	2.53007	3.12771	0.00109511	-0.597634	-0.191077	diploid	deletion	positive	M	2	56-60	1	0	1	16	3	T4N0M0	4	0	0	2	1	NA	NA	NA
F0992	0.868058	1.36033	0.00195889	-0.492276	-0.361879	1.79283	2.90329	0.000864347	-1.11046	-0.382482	deletion	deletion	positive	M	2	56-60	1	0	1	27	4	T4N1M0	4	1	0	1	2	NA	NA	NA
F1008	1.49627	1.42444	0.0542919	0.0718267	0.0504245	3.01304	3.18543	0.0478257	-0.172394	-0.0541194	diploid	deletion	positive	M	2	56-60	1	0	1	10	4	T3N3M1	3	3	1	2	2	NA	NA	NA	abdomen
F1084	1.49315	1.77545	0.0052648	-0.282299	-0.159002	3.00836	3.36995	0.0361473	-0.36159	-0.107299	deletion	deletion	positive	M	2	56-60	1	0	1	22	3	T2bN2M0	2	2	0	1	2	NA	NA	NA
F0562	1.27086	1.36431	0.0542919	-0.0934417	-0.0684903	2.90031	3.15689	0.062861	-0.256581	-0.0812765	diploid	diploid	Negative	M	2	56-60	1	0	0	75	2	T3N0M0	3	0	0	1	1	NA	NA	NA
F0982	1.29787	1.26038	0.0611035	0.0374957	0.0297496	3.00956	3.05161	0.594275	-0.0420467	-0.0137785	diploid	diploid	Negative	M	2	56-60	1	0			3	T3N1M0	3	1	0	1	2	NA	NA	NA
F1028	1.52642	1.47203	0.0052648	0.0543851	0.0369456	3.41056	3.36106	0.492248	0.0495055	0.0147291	amplification	diploid	Negative	M	2	56-60	1	0	1	48	3	T3N2M0	3	2	0	1	1	NA	1	1	liver
F1102	1.79323	1.61895	0.0542919	0.174272	0.107645	3.25498	3.14899	0.365281	0.105989	0.0336579	diploid	diploid	Negative	F	1	56-60	1		0	55	3	T3N1M0	3	1	0	1	2	NA	NA	NA
F0624	1.64383	1.81111	0.0052648	-0.167281	-0.0923641	3.36104	3.49629	0.0883041	-0.135253	-0.0386847	deletion	diploid	positive	M	2	61-65	2	0	1	16	4	T4N2M1	4	2	1	1	1	NA	NA	NA	liver
F1002	1.44947	1.4693	0.0052648	-0.0198212	-0.0134903	3.274	3.26001	0.84968	0.0139843	0.00428963	deletion	diploid	positive	M	2	61-65	2	1	0	46	4	T3N3M0	3	3	0	1	2	NA	NA	NA
F0098	1.1465	1.21784	0.0542919	-0.0713385	-0.0585779	3.17606	3.39521	0.0483494	-0.219156	-0.0645484	diploid	deletion	positive	M	2	61-65	2	0	1	9	4	T4N1M1	4	1	1	1	NA	NA	NA	NA	liver
F0446	0.975628	1.58586	0.0542919	-0.610233	-0.384796	2.60749	3.61924	0.00424714	-1.01175	-0.279547	diploid	deletion	positive	M	2	61-65	2	0	1	5	4	T3N3M1	3	3	1	2	1	NA	NA	NA	liver
F1040	1.30008	1.70449	0.0542919	-0.404404	-0.237258	2.59491	2.90799	0.0181492	-0.313078	-0.107662	diploid	deletion	positive	M	2	61-65	2	0	1	7	3	T3N2M0	3	2	0	1	2	NA	NA	NA
F1166	1.75379	1.61224	0.0052648	0.141555	0.0878001	3.60201	3.25209	0.0616463	0.349912	0.107596	amplification	diploid	Negative	M	2	61-65	2	0	0	52	3	T3N1M0	3	1	0	1	2	NA	NA	NA
F0896	1.21895	1.69347	0.0052648	-0.474523	-0.280208	2.67873	3.32165	0.00237488	-0.642922	-0.193555	deletion	deletion	positive	M	2	61-65	2	0	1	5	4	T3N1M1	3	1	1	2	2	NA	NA	NA	liver
F0994	1.28666	1.45946	0.0200123	-0.172804	-0.118402	2.96673	2.94557	0.821366	0.021167	0.00718605	deletion	diploid	positive	M	2	61-65	2	0	1	35	3	T3N2M0	3	2	0	1	2	NA	NA	NA
F1016	1.47823	1.46711	0.0542919	0.0111237	0.00758206	2.91914	3.39608	0.0502796	-0.476943	-0.140439	diploid	diploid	Negative	M	2	61-65	2	1	1	8	4	T3N3M0	3	3	0	1	2	NA	1	0	abdomen
F1092	1.70782	1.62321	0.0542919	0.084616	0.0521289	3.76793	3.70917	0.564284	0.0587519	0.0158396	diploid	diploid	Negative	M	2	61-65	2	0	0	48	2	T3N0M0	3	0	0	1	2	NA	NA	NA
F1096	1.43223	1.74501	0.0052648	-0.312781	-0.179243	3.19694	3.19223	0.960004	0.00470759	0.0014747	deletion	diploid	positive	F	1	61-65	2	1	1	5	4	T3N3M0	3	3	0	1	2	NA	NA	NA
F1098	1.92847	1.5644	0.0542919	0.364079	0.232728	3.36594	3.40804	0.92148	-0.0420988	-0.0123528	diploid	diploid	Negative	F	1	61-65	2	1	1	5	3	T3N2M0	3	2	0	1	2	NA	NA	NA
F1134	1.88862	1.66042	0.0542919	0.228198	0.137434	3.58534	3.27409	0.120408	0.31125	0.0950644	diploid	diploid	Negative	F	1	61-65	2	0	0	78	1	T1N1M0	1	1	0	1	NA	NA	NA	NA
F1150	1.63132	1.62558	0.0542919	0.00573971	0.00353087	3.14061	3.27433	0.518346	-0.133725	-0.0408404	diploid	diploid	Negative	M	2	61-65	2	0	0	4	4	T4N1M0	4	1	0	1	2	NA	NA	NA
F1122	1.55329	1.67304	0.0052648	-0.119755	-0.0715791	2.8726	3.51923	0.000439028	-0.646635	-0.183743	deletion	deletion	positive	F	1	61-65	2	0	0	6	3	T3N2M0	3	2	0	2	2	NA	NA	NA
F0144	1.57766	1.41815	0.00472967	0.159515	0.112481	3.26426	3.04026	0.0579551	0.223999	0.0736775	amplification	diploid	Negative	F	1	61-65	2	0	0	85	1	T2N0M0	2	0	0	1	2	NA	NA	NA
F0972	1.48494	1.52709	0.439513	-0.0421454	-0.0275986	3.26019	2.8408	0.00593875	0.419397	0.147633	diploid	amplification	Negative	M	2	61-65	2	0	1	45	3	T3N1M0	3	1	0	1	2	NA	NA	NA
F1006	1.58972	1.54764	0.0052648	0.0420807	0.0271902	3.49136	3.44	0.832792	0.0513588	0.0149299	amplification	diploid	Negative	M	2	61-65	2	0			3	T3N2M0	3	2	0	1	1	NA	NA	NA
F1100	1.01646	1.7816	0.0052648	-0.765135	-0.429466	3.88305	3.38402	0.000442676	0.499031	0.147467	deletion	amplification	positive	M	2	61-65	2	0	1	17	4	T4N2M0	4	2	0	1	2	NA	NA	NA
F0162	0.891544	1.62077	3.60862e-05	-0.729228	-0.449926	1.79909	3.27598	4.32285e-06	-1.4769	-0.450825	deletion	deletion	positive	M	2	66-70	2		1	12	4	T3N0M1	3	0	1	1	1	NA	NA	NA	liver
F0372	1.28353	1.63158	0.0052648	-0.348051	-0.213321	3.20831	3.86721	0.00426586	-0.658894	-0.17038	deletion	deletion	positive	M	2	66-70	2	0	0	72	2	T3N0M0	3	0	0	1	2	NA	NA	NA
F0874	1.14944	1.33777	0.0542919	-0.18833	-0.140779	2.30331	3.52844	6.08691e-05	-1.22513	-0.347216	diploid	deletion	positive	M	2	66-70	2	0	1	14	4	T3N2M1	3	2	1	1	1	NA	NA	NA	abdomen
F1128	1.5685	1.69719	0.0542919	-0.128696	-0.075829	2.95738	3.39194	0.0174803	-0.434561	-0.128116	diploid	deletion	positive	F	1	66-70	2	0	0	24	2	T3N0M0	3	0	0	2	NA	NA	NA	NA
F1176	1.22906	0.868299	0.0052648	0.360761	0.415481	3.17385	4.89687	8.02451e-06	-1.72303	-0.351863	amplification	deletion	positive	M	2	66-70	2	0	0	59	2	T3N0M0	3	0	0	1	2	NA	NA	NA
F0200	0.719779	1.42447	0.000412008	-0.704691	-0.494704	3.02242	3.12414	0.481409	-0.101724	-0.0325606	deletion	diploid	positive	M	2	66-70	2		0	70	1	T2bN0M0	2	0	0	1	2	NA	NA	NA
F0556	1.26728	1.23303	0.0052648	0.0342438	0.027772	2.94858	3.04662	0.411923	-0.0980383	-0.0321794	amplification	diploid	Negative	F	1	66-70	2	0	0	78	2	T3N0M0	3	0	0	1	2	NA	NA	NA
F1026	1.17939	1.29121	0.0542919	-0.111824	-0.0866037	2.69629	2.94427	0.209694	-0.247977	-0.0842237	diploid	diploid	Negative	M	2	66-70	2	0	1	27	3	T3N1M0	3	1	0	2	1	NA	NA	NA
F1038	1.67275	1.6542	0.0052648	0.0185497	0.0112136	2.98693	3.05555	0.660885	-0.0686232	-0.0224585	amplification	diploid	Negative	M	2	66-70	2	0	1	8	4	T4N2M0	4	2	0	2	2	NA	NA	NA
F1152	1.50337	1.50593	0.0542919	-0.00256278	-0.00170179	3.14191	3.06181	0.399308	0.0800966	0.0261599	diploid	diploid	Negative	M	2	66-70	2	1	1	10	3	T3N2M0	3	2	0	1	2	NA	NA	NA
F0186	0.878752	1.16185	0.0052648	-0.2831	-0.243663	2.39762	3.05677	0.0123874	-0.659147	-0.215635	deletion	deletion	positive	M	2	66-70	2	0	1	3	4	T3N1M1	3	1	1	1	1	NA	NA	NA	liver
F0584	0.824612	1.57854	0.0052648	-0.75393	-0.477612	1.9139	3.27016	2.08124e-05	-1.35626	-0.414738	deletion	deletion	positive	M	2	66-70	2	0	0	73	1	T2bN0M0	2	0	0	1	1	NA	NA	NA
F0812	1.33657	1.36038	0.0052648	-0.0238084	-0.0175013	2.84545	3.17614	0.00442624	-0.330692	-0.104117	deletion	deletion	positive	M	2	66-70	2	0	1	5	4	T3N2M1	3	2	1	1	2	NA	NA	NA	liver
F1310	1.12564	1.22414	0.0052648	-0.098502	-0.0804664	2.631	2.70794	0.0395406	-0.0769355	-0.0284111	deletion	deletion	positive	F	1	66-70	2	0	1	50	3	T4N0M0	4	0	0	1	1	NA	NA	NA
F0598	1.4925	1.6289	0.0052648	-0.136401	-0.083738	2.87691	3.0184	0.249424	-0.141485	-0.0468743	deletion	diploid	positive	F	1	66-70	2	0	1	50	2	T3N0M0	3	0	0	1	2	1	NA	NA
F0804	1.50484	1.60432	0.0542919	-0.0994758	-0.0620052	3.55206	3.58035	0.8597	-0.028295	-0.00790286	diploid	diploid	Negative	M	2	66-70	2	0	0	62	3	T4N0M0	4	0	0	2	2	NA	NA	NA
F0130	0.962466	1.16443	0.000332216	-0.201962	-0.173443	2.42537	3.4954	1.46884e-06	-1.07002	-0.306123	deletion	deletion	positive	M	2	66-70	2	0	1	25	1	T2bN0M0	2	0	0	1	1	NA	NA	NA
F1044	1.16656	1.22678	0.0542919	-0.0602278	-0.0490941	2.61462	2.88957	0.00987146	-0.274944	-0.0951505	diploid	deletion	positive	M	2	66-70	2	0	0	13	2	T2bN1M0	2	1	0	1	1	NA	NA	NA
F1408	0.912999	1.2136	0.0052648	-0.300598	-0.247692	3.2591	2.87392	0.00399082	0.385176	0.134024	deletion	amplification	positive	M	2	66-70	2	0	0	96	1	T2bN0M0	2	0	0	1	1	NA	NA	NA
F0332	0.885754	1.64521	4.18203e-06	-0.759456	-0.461616	1.87032	3.51349	1.65951e-05	-1.64317	-0.467674	deletion	deletion	positive	M	2	66-70	2	0	1	3	4	T4N1M1	4	1	1	1	2	NA	NA	NA	liver
F0608	1.23874	1.75502	0.0542919	-0.516285	-0.294176	2.61543	3.35602	0.000830755	-0.740591	-0.220676	diploid	deletion	positive	M	2	66-70	2	0	1	32	4	T4N2M1	4	2	1	1	2	NA	NA	NA	liver
F0918	1.43578	1.58375	0.0542919	-0.147971	-0.093431	2.85556	3.16911	0.0372967	-0.313551	-0.0989399	diploid	deletion	positive	M	2	66-70	2	0	0	50	2	T3N0M0	3	0	0	1	2	NA	NA	NA
F1132	1.1764	1.73006	0.0542919	-0.553657	-0.320022	2.67567	3.52416	0.00332009	-0.848489	-0.240764	diploid	deletion	positive	F	1	66-70	2	0	1	18	3	T3N1M0	3	1	0	2	2	NA	1	1	lung
F0158	1.21872	1.47084	0.00132432	-0.252118	-0.171411	2.90783	3.08167	0.196102	-0.173836	-0.0564097	deletion	diploid	positive	M	2	66-70	2	0	0	85	2	T3N0M0	3	0	0	1	2	NA	NA	NA
F1130	1.38281	1.39729	0.0542919	-0.0144776	-0.0103612	3.18573	2.99107	0.0301478	0.19466	0.0650806	diploid	amplification	Negative	M	2	66-70	2	0	1	41	3	T3N1M0	3	1	0	1	1	NA	NA	NA
F0816	0.838429	1.4549	0.0542919	-0.61647	-0.42372	1.64011	3.16055	0.000135158	-1.52044	-0.481069	diploid	deletion	positive	F	1	71-75	2	0	1	13	4	T2bN0M1	2	0	1	1	2	NA	NA	NA	abdomen, ovarian
F0908	1.5934	1.3722	0.0052648	0.221198	0.161199	3.14594	3.64485	0.0128659	-0.498914	-0.136882	amplification	deletion	positive	M	2	71-75	2	0	1	15	4	T2bN2M1	2	2	1	1	1	NA	NA	NA	liver
F1022	1.36483	1.52711	0.0052648	-0.162282	-0.106267	3.39106	3.17919	0.239117	0.211865	0.0666411	deletion	diploid	positive	M	2	71-75	2	0	0	49	4	T4N1M0	4	1	0	1	2	NA	NA	NA
F1056	1.56246	1.68051	0.0052648	-0.118048	-0.0702456	2.92011	3.10748	0.0771866	-0.187369	-0.060296	deletion	diploid	positive	M	2	71-75	2	0	1	20	4	T4N3M0	4	3	0	2	2	NA	NA	NA
F1118	1.72901	1.58979	0.0542919	0.139219	0.0875711	3.2459	2.90791	0.0213762	0.337983	0.116229	diploid	amplification	Negative	F	1	71-75	2		0	96	4	T4N1M0	4	1	0	1	2	NA	NA	NA
F1138	1.36779	1.42879	0.0542919	-0.0610065	-0.042698	3.23953	2.89986	0.0596301	0.339668	0.117132	diploid	diploid	Negative	M	2	71-75	2	0	0	47	3	T3N2M0	3	2	0	1	1	NA	NA	NA
F1046	1.38747	1.54466	0.0052648	-0.157186	-0.101761	3.42182	3.39807	0.63595	0.0237522	0.00698991	deletion	diploid	positive	M	2	71-75	2	0			1	T2bN0M0	2	0	0	1	1	NA	NA	NA
F1050	1.17798	1.51098	0.0052648	-0.333001	-0.220388	2.9768	3.04602	0.662088	-0.0692199	-0.0227247	deletion	diploid	positive	M	2	71-75	2	0	0	60	2	T?N0M0	2	0	0	1	2	NA	NA	NA
F1180	2.11936	1.80767	0.0542919	0.311682	0.172422	3.41096	3.60989	0.263013	-0.19893	-0.0551069	diploid	diploid	Negative	M	2	71-75	2	0	0	60	2	T3N0M0	3	0	0	1	1	NA	NA	NA
F0990	1.34277	1.28365	0.232266	0.0591115	0.0460494	3.07471	2.98324	0.520439	0.0914645	0.0306594	diploid	diploid	Negative	M	2	71-75	2	1	1	25	2	T3N0M0	3	0	0	2	2	NA	NA	NA
F0438	0.760579	1.52259	3.80111e-05	-0.762012	-0.50047	1.9305	3.43797	9.26493e-05	-1.50747	-0.438477	deletion	deletion	positive	F	1	71-75	2	0	0	72	1	T1N0M0	1	0	0	1	1	NA	NA	NA
F0742	1.5451	1.71194	0.0542919	-0.16684	-0.0974572	3.03956	3.43228	0.0166186	-0.392721	-0.11442	diploid	deletion	positive	M	2	71-75	2	0	0	61	2	T3N0M0	3	0	0	1	1	NA	NA	NA
F1418	1.16614	1.21491	0.0052648	-0.0487754	-0.0401473	2.48622	2.98094	0.0635598	-0.494718	-0.16596	deletion	diploid	positive	M	2	71-75	2	0	0	107	2	T3N0M0	3	0	0	1	1	NA	NA	NA
F1054	1.74059	1.85948	0.0542919	-0.118885	-0.0639348	2.78418	3.24854	0.0157721	-0.464359	-0.142944	diploid	deletion	positive	M	2	71-75	2	0	1	8	4	T4N3M0	4	3	0	1	2	NA	NA	NA
F1168	1.08125	1.28665	0.0542919	-0.205398	-0.159638	2.15681	3.44043	0.000680085	-1.28362	-0.373098	diploid	deletion	positive	M	2	71-75	2	0	0	30	4	T3N3M0	3	3	0	1	2	NA	1	1	liver, lung
F1062	1.71779	1.71525	0.0542919	0.00254091	0.00148136	2.90168	3.08944	0.300434	-0.187761	-0.060775	diploid	diploid	Negative	M	2	71-75	2	0	1	8	4	T4N2M0	4	2	0	2	2	NA	NA	NA
F1106	1.64124	1.82501	0.00840543	-0.183773	-0.100697	3.59845	3.20846	0.0713769	0.389989	0.12155	deletion	diploid	positive	F	1	71-75	2	0	1	3	3	T3N1M0	3	1	0	1	1	NA	NA	NA
F1162	1.16246	1.2511	0.175361	-0.0886465	-0.0708547	2.58703	2.83067	0.0572385	-0.243637	-0.0860706	diploid	diploid	Negative	M	2	71-75	2	0	0	61	1	T2bN0M0	2	0	0	1	1	NA	NA	NA
F1474	1.45071	1.22833	0.0542919	0.222375	0.181038	3.44208	2.7436	0.00503556	0.698477	0.254584	diploid	amplification	Negative	M	2	71-75	2	0	1	22	4	T4N2M1	4	2	1	1	1	NA	NA	NA	NA
F1146	1.24679	1.3647	0.0542919	-0.117911	-0.0864008	2.70648	3.06792	0.0480022	-0.361441	-0.117813	diploid	deletion	positive	M	2	76-80	2	0	0	61	2	T2N1M0	2	2	0	1	2	NA	1	1	liver
F1068	1.76529	1.69348	0.0542919	0.0718032	0.0423997	3.2474	3.51209	0.0568402	-0.264687	-0.0753646	diploid	diploid	Negative	F	1	76-80	2	0	0	12	2	T2N1M0	2	2	0	1	2	NA	NA	NA
F0750	1.79184	1.51716	0.835234	0.274683	0.18105	3.58046	3.11316	0.0281598	0.467294	0.150102	diploid	amplification	Negative	M	2	76-80	2	0	1	22	4	T3N2M1	3	2	1	1	2	NA	NA	NA	lung
F0884	1.6875	1.48334	0.0052648	0.204152	0.13763	3.59025	2.98729	0.0191034	0.602961	0.201842	amplification	amplification	Negative	M	2	76-80	2	0	1	0	4	T4N3M1	4	3	1	1	2	NA	NA	NA	liver, thorax
F1156	1.43877	1.839	0.0542919	-0.400233	-0.217636	3.27165	3.26226	0.901086	0.00938417	0.00287658	diploid	diploid	Negative	M	2	76-80	2	0	0	48	1	T1N0M0	1	0	0	1	2	NA	NA	NA
F0558	1.38983	1.38696	0.0052648	0.00286347	0.00206456	2.97815	3.01591	0.707859	-0.0377602	-0.0125203	amplification	diploid	Negative	M	2	81-85	2	0	1	8	4	T3N2M1	3	2	1	1	1	NA	NA	NA	liver, lung
F0988	1.26168	1.35466	0.172753	-0.0929794	-0.0686368	2.4689	2.89059	0.00593438	-0.421692	-0.145884	diploid	deletion	positive	M	2	86-90	2	1	0	37	3	T3N1M0	3	1	0	1	2	NA	NA	NA
F1072	1.57558	1.70858	0.0542919	-0.133004	-0.0778448	3.06261	3.03861	0.910964	0.0239957	0.00789694	diploid	diploid	Negative	F	1	86-90	2	0	1	29	3	T3N1M0	3	1	0	1	2	NA	NA	NA

## Sheet: Sheet2
			CDR del					ARF del					CDR or ARF del					CDR & ARF del
		n	Positive	Negative	(%)	Chi-square	p-value	Positive	Negative	(%)	Chi-square	p-value	Positive	Negative	(%)	Chi-square	p-value	Positive	Negative	(%)	Chi-square	p-value
Age	<60	68	23	45	0.338235			18	50	0.264706			33	35	0.485294			8	60	0.117647
	>/=60	71	28	43	0.394366			26	45	0.366197			43	28	0.605634			11	60	0.15493
Sex	Male	101	40	61	0.39604			33	68	0.326733			58	43	0.574257			15	86	0.148515
	Female	38	11	27	0.289474			11	27	0.289474			18	20	0.473684			4	34	0.105263
Location	Cardiac	18	9	9	0.5			3	15	0.166667			10	8	0.555556			2	16	0.111111
	Non-cardiac	121	42	79	0.347107			41	80	0.338843			66	55	0.545455			17	104	0.140496
Different.	Poor	99	33	66	0.333333			30	69	0.30303			51	48	0.515152			12	87	0.121212
	Well/mod.	37	16	21	0.432432			14	23	0.378378			23	14	0.621622			7	30	0.189189
pTNM	I-II	46	11	35	0.23913	1	<0.0002	16	30	0.347826			23	23	0.5			4	42	0.0869565
stage	III	37	14	23	0.378378	1.94		8	29	0.216216			17	20	0.459459			5	32	0.135135
	IV	56	26	30	0.464286	2.76		20	36	0.357143			36	20	0.642857			10	46	0.178571
Invasion	T1-2	27	11	16	0.407407			13	14	0.481481			19	8	0.703704			5	22	0.185185
	T3	79	28	51	0.35443			19	60	0.240506			38	41	0.481013			9	70	0.113924
	T4	33	12	21	0.363636			12	21	0.363636			19	14	0.575758			5	28	0.151515
Lymph	Negative	51	16	35	0.313725			18	33	0.352941			27	24	0.529412			7	44	0.137255
metast.	Positive	88	35	53	0.397727			26	62	0.295455			49	39	0.556818			12	76	0.136364
Distant	Negative	107	31	76	0.28972			33	74	0.308411			53	54	0.495327			11	96	0.102804
metast.	Positive	32	20	12	0.625	OR=4.09 (1.66-10.19)	<0.001	11	21	0.34375			23	9	0.71875	OR=2.60 (1.03-6.74)	<0.026	8	24	0.25	OR=2.91 (0.94-8.94)	0.033
(Total)		139	51	88	0.366906			44	95	0.316547			76	63	0.546763			19	120	0.136691
